# Supplementary material for: Effect of Freeze Drying and Hot Air Drying on the Composition and Bioactivities of Lipids from Razor Clam Sinonovacula constricta
Source: Foods. 2025 Mar 7;14(6):915. doi: 10.3390/foods14060915 (PMC11941059; doi:10.3390/foods14060915)
Supplement: Supplementary file 1 [file foods-14-00915-s001.zip]

Archive with 2 entries (2 files):
- foods-3427606-supplementary.pdf
- foods-3427606-supplementary.xlsx
