# Supplementary material for: Effect of Freeze Drying and Hot Air Drying on the Composition and Bioactivities of Lipids from Razor Clam Sinonovacula constricta
Source: Foods. 2025 Mar 7;14(6):915. doi: 10.3390/foods14060915 (PMC11941059; doi:10.3390/foods14060915)
Supplement: Supplementary file 1 [file foods-14-00915-s001.zip › foods-3427606-supplementary.xlsx]

## Sheet: Table S1
Table S1. Lipid molecular species in Sinonovacula constricta identified by UPLC-MS/MS method
No.	Metabolites	m/z	Adducts	Retention time (min)	Ion mode	Class	Delta(ppm)	mScore	Formula	FD Peak area percentge (%)	HD Peak area percentge (%)	FS Peak area percentge
1	OAHFA(16:0/26:0)	649.614	M-H	10.7941	neg	Fatty Acyls	0.531808	12.0811	C42 H82 O4	3.20225e-07	3.72363e-05	2.16367e-07
2	DG(16:1/18:1)	610.541	M+NH4	8.6495	pos	glycerolipids	1.64685	43.0764	C37 H68 O5 N0	0.000149532	0.000406597	0.000186757
3	DG(20:1/18:1)	666.603	M+NH4	10.0274	pos	glycerolipids	1.46184	46.1711	C41 H76 O5 N0	0.000147987	0.000377765	0.0002132
4	DG(16:1/18:3)	606.509	M+NH4	7.40325	pos	glycerolipids	1.96117	40.2203	C37 H64 O5 N0	6.91761e-05	0.000184186	0.000113135
5	DG(20:1/20:3)	690.603	M+NH4	9.66975	pos	glycerolipids	1.93667	37.9893	C43 H76 O5 N0	0.000163518	0.000391775	0.000352252
6	DG(18:1/22:6)	684.556	M+NH4	8.39031	pos	glycerolipids	1.80039	29.4303	C43 H70 O5 N0	0.00134899	0.00492177	0.0024747
7	DG(20:1/22:6)	712.587	M+NH4	9.12063	pos	glycerolipids	2.00322	29.2039	C45 H74 O5 N0	0.00106523	0.00299583	0.00208954
8	DG(22:6/22:6)	730.541	M+NH4	7.35463	pos	glycerolipids	1.42835	14.765	C47 H68 O5 N0	0.000982915	0.00522728	0.00562269
9	DG(16:1/18:2)	608.525	M+NH4	8.05869	pos	glycerolipids	2.00562	40.5777	C37 H66 O5 N0	0.000123778	0.000320525	0.000155347
10	DG(16:1/20:2)	636.556	M+NH4	8.79012	pos	glycerolipids	2.39487	39.934	C39 H70 O5 N0	0.000322148	0.000713388	0.000332682
11	DG(16:1/20:5)	630.509	M+NH4	7.30081	pos	glycerolipids	2.38929	29.3309	C39 H64 O5 N0	0.000788419	0.0023985	0.00140009
12	DG(18:4/16:1)	604.494	M+NH4	6.93363	pos	glycerolipids	3.94292	32.9379	C37 H62 O5 N0	7.65215e-05	0.000334963	0.000205643
13	DG(19:1/22:6)	698.572	M+NH4	8.77925	pos	glycerolipids	1.67695	28.9301	C44 H72 O5 N0	0.000115186	0.00036841	0.00024823
14	DG(16:1/16:1)	582.509	M+NH4	7.87975	pos	glycerolipids	4.89858	41.0205	C35 H64 O5 N0	2.4763e-05	0.000104864	4.5244e-05
15	DG(18:4/20:5)	652.494	M+NH4	6.31888	pos	glycerolipids	1.73407	18.0173	C41 H62 O5 N0	0.000255336	0.0010664	0.00127686
16	DG(16:0/22:6)	641.514	M+H	8.27	pos	glycerolipids	1.18387	18.6989	C41 H68 O5	0.000110501	0.000287443	0.000128984
17	DG(20:5/20:5)	661.483	M+H	6.66056	pos	glycerolipids	1.48979	15.3363	C43 H64 O5	2.63909e-05	0.00015608	0.00015241
18	DG(20:5/22:6)	687.498	M+H	7.00656	pos	glycerolipids	2.10251	15.0828	C45 H66 O5	2.58396e-05	0.000214701	0.000188846
19	DG(18:4/18:3)	628.494	M+NH4	6.46156	pos	glycerolipids	1.77801	28.1804	C39 H62 O5 N0	3.83071e-05	0.000159139	0.000160627
20	DG(16:1/20:3)	634.541	M+NH4	8.27587	pos	glycerolipids	1.54832	36.8267	C39 H68 O5 N0	0.000295716	0.000896091	0.000531226
21	DG(16:0/18:1)	612.556	M+NH4	9.27881	pos	glycerolipids	1.53042	38.5786	C37 H70 O5 N0	5.01849e-05	0.000100791	3.0849e-05
22	DG(18:1/22:5)	686.572	M+NH4	8.76006	pos	glycerolipids	1.92182	30.1352	C43 H72 O5 N0	0.00104533	0.00358259	0.00125582
23	DG(16:0/20:1)	640.587	M+NH4	9.95744	pos	glycerolipids	1.53838	37.6636	C39 H74 O5 N0	3.99001e-05	7.56195e-05	2.96493e-05
24	DG(18:1/20:2)	664.587	M+NH4	9.52512	pos	glycerolipids	1.82439	41.2996	C41 H74 O5 N0	0.000266527	0.000665304	0.000404389
25	DG(20:1/20:2)	692.619	M+NH4	10.1994	pos	glycerolipids	1.72746	40.5911	C43 H78 O5 N0	0.00013016	0.000336215	0.000267686
26	DG(16:1/20:1)	638.572	M+NH4	9.37044	pos	glycerolipids	1.08284	38.3925	C39 H72 O5 N0	0.000285438	0.000634755	0.000277598
27	DG(20:2/22:6)	710.572	M+NH4	8.52044	pos	glycerolipids	2.18482	23.3188	C45 H72 O5 N0	0.000388565	0.00119893	0.000756501
28	DG(18:1/20:3)	662.572	M+NH4	9.0235	pos	glycerolipids	1.36056	38.0868	C41 H72 O5 N0	0.000411434	0.000982621	0.00050344
29	DG(16:1/20:4)	632.525	M+NH4	7.71687	pos	glycerolipids	1.88842	34.5323	C39 H66 O5 N0	0.000215405	0.00105548	0.000823337
30	DG(18:2/22:6)	682.541	M+NH4	7.76719	pos	glycerolipids	1.58301	28.0845	C43 H68 O5 N0	0.000319555	0.00121248	0.00100184
31	DG(20:3/22:6)	708.556	M+NH4	7.93469	pos	glycerolipids	2.09365	20.9089	C45 H70 O5 N0	0.00015734	0.00100615	0.000762972
32	DG(18:3/22:6)	680.525	M+NH4	7.12675	pos	glycerolipids	1.86102	25.5939	C43 H66 O5 N0	0.000296999	0.00135527	0.00133243
33	DG(18:0/20:4)	662.572	M+NH4	9.33319	pos	glycerolipids	1.53866	28.8504	C41 H72 O5 N0	0.000519336	0.000206997	0.000994987
34	DG(18:3/20:5)	654.509	M+NH4	6.80581	pos	glycerolipids	1.10231	21.8412	C41 H64 O5 N0	0.000175854	0.000550603	0.000522209
35	DG(16:0/21:5)	646.541	M+NH4	8.31244	pos	glycerolipids	1.85676	26.4011	C40 H68 O5 N0	0.000340803	0.000836438	0.000505081
36	DG(18:4/16:0)	606.509	M+NH4	7.65356	pos	glycerolipids	1.455	30.558	C37 H64 O5 N0	0.000100981	0.000280201	0.00015039
37	DG(18:4/14:0)	578.478	M+NH4	6.77425	pos	glycerolipids	4.71318	31.7412	C35 H60 O5 N0	2.85803e-05	2.37034e-05	2.92364e-05
38	DG(22:6/21:5)	718.541	M+NH4	7.32556	pos	glycerolipids	1.22536	15.5107	C46 H68 O5 N0	0.000131497	0.000603341	0.000623751
39	DG(20:5/22:5)	706.541	M+NH4	7.38969	pos	glycerolipids	1.50235	15.9036	C45 H68 O5 N0	0.000287443	0.00124837	0.00117526
40	DG(20:5/21:5)	692.525	M+NH4	6.98613	pos	glycerolipids	4.47705	13.0937	C44 H66 O5 N0	4.40014e-05	0.000294712	0.00027128
41	DG(20:1/22:4)	716.619	M+NH4	9.82788	pos	glycerolipids	2.22918	32.3584	C45 H78 O5 N0	6.76608e-05	0.000205037	0.000152595
42	DG(15:0/22:6)	644.525	M+NH4	7.84281	pos	glycerolipids	1.9479	25.831	C40 H66 O5 N0	0.000269389	0.000936888	0.000578179
43	DG(22:2/22:2)	746.666	M+NH4	10.9331	pos	glycerolipids	1.29572	29.0815	C47 H84 O5 N0	1.21457e-05	2.30882e-05	1.91552e-05
44	DG(15:0/20:5)	618.509	M+NH4	7.5395	pos	glycerolipids	2.40331	21.3379	C38 H64 O5 N0	4.24766e-05	0.000182886	0.000147319
45	DG(20:2/22:2)	718.634	M+NH4	10.2956	pos	glycerolipids	2.60429	30.6577	C45 H80 O5 N0	3.53644e-05	0.000104082	9.04558e-05
46	DG(17:0/20:4)	648.556	M+NH4	8.64875	pos	glycerolipids	1.65054	27.4902	C40 H70 O5 N0	6.64076e-05	0.000130516	7.94565e-05
47	DG(16:1/22:6)	656.525	M+NH4	7.62594	pos	glycerolipids	2.07375	24.3533	C41 H66 O5 N0	0.00122363	0.00502809	0.00306865
48	DG(17:0/20:3)	650.572	M+NH4	9.14119	pos	glycerolipids	2.11886	29.8097	C40 H72 O5 N0	4.43918e-05	0.000112183	5.80468e-05
49	DG(22:2/22:6)	738.603	M+NH4	9.33275	pos	glycerolipids	2.1723	17.8163	C47 H76 O5 N0	0.000330332	0.00111292	0.000722537
50	DG(17:0/22:5)	674.572	M+NH4	9.04131	pos	glycerolipids	2.28066	22.3785	C42 H72 O5 N0	0.000333526	0.000742977	0.00038281
51	DG(22:6/14:1)	628.494	M+NH4	6.7565	pos	glycerolipids	1.91008	22.918	C39 H62 O5 N0	8.24981e-05	0.000312913	0.000238046
52	DG(22:2/22:3)	744.65	M+NH4	10.4484	pos	glycerolipids	4.35301	26.9129	C47 H82 O5 N0	1.06202e-05	2.51153e-05	2.20502e-05
53	DG(16:0/16:1)	584.525	M+NH4	8.55219	pos	glycerolipids	4.49002	28.686	C35 H66 O5 N0	1.19854e-05	3.89766e-05	1.35981e-05
54	DG(18:0/20:1)	668.619	M+NH4	10.5734	pos	glycerolipids	1.52474	25.4853	C41 H78 O5 N0	7.38057e-06	1.8668e-05	1.21244e-05
55	DG(17:0/22:3)	678.603	M+NH4	9.88431	pos	glycerolipids	1.48462	6.46815	C42 H76 O5 N0	2.48578e-05	5.74789e-05	4.55002e-05
56	DG(17:0/20:2)	652.587	M+NH4	9.69363	pos	glycerolipids	0.667389	19.242	C40 H74 O5 N0	2.6142e-05	6.81482e-05	3.37351e-05
57	DG(15:1/22:6)	642.509	M+NH4	7.36412	pos	glycerolipids	1.37814	19.3515	C40 H64 O5 N0	2.05336e-05	8.5445e-05	0.000112832
58	DG(38:2/22:2)	970.916	M+NH4	14.3149	pos	glycerolipids	2.16648	6.2296	C63 H116 O5 N0	1.9178e-05	3.63832e-05	3.09664e-05
59	DG(19:1/20:1)	680.619	M+NH4	10.3899	pos	glycerolipids	1.0939	22.1093	C42 H78 O5 N0	1.76021e-05	4.63459e-05	2.68608e-05
60	DG(17:0/18:1)	626.572	M+NH4	9.58612	pos	glycerolipids	1.87603	7.057	C38 H72 O5 N0	1.19181e-05	2.15129e-05	5.54688e-06
61	DG(22:3/22:6)	736.587	M+NH4	8.74362	pos	glycerolipids	0.838285	14.8545	C47 H74 O5 N0	0.000123751	0.000419146	0.000307555
62	DG(22:6/21:2)	724.587	M+NH4	8.98756	pos	glycerolipids	1.22893	17.4177	C46 H74 O5 N0	4.7317e-05	0.000100217	5.81408e-05
63	DG(37:1/20:1)	932.9	M+NH4	14.4021	pos	glycerolipids	3.11445	27.5968	C60 H114 O5 N0	1.48109e-05	2.89276e-05	2.46387e-05
64	DG(18:1p/16:0)	596.561	M+NH4	10.2677	pos	glycerolipids	0.540548	14.3331	C37 H70 O4 N0	4.70492e-08	7.44321e-05	3.53997e-08
65	DG(18:1/18:1)	638.572	M+NH4	17.3816	pos	glycerolipids	0.221635	6.19088	C39 H72 O5 N0	5.22895e-06	9.44286e-06	1.23774e-06
66	MG(20:5)	377.269	M+H	1.86781	pos	glycerolipids	2.02633	12.2374	C23 H36 O4	4.46781e-05	7.43785e-05	0.0001437
67	MG(22:6)	420.311	M+NH4	2.07431	pos	glycerolipids	2.31131	7.69826	C25 H38 O4 N0	0.000166135	0.000299584	0.000751328
68	MG(21:4)	393.3	M+H	1.90856	pos	glycerolipids	1.95136	9.72077	C24 H40 O4	8.9504e-05	0.00153948	0.000660092
69	MG(23:4)	421.331	M+H	2.39219	pos	glycerolipids	2.27961	11.544	C26 H44 O4	7.26169e-06	0.000139455	6.12295e-05
70	TG(16:1/14:0/14:0)	766.692	M+NH4	11.8844	pos	glycerolipids	3.56658	69.2442	C47 H88 O6 N0	0.000370277	0.000110589	0.000154485
71	TG(16:1/14:0/14:1)	764.676	M+NH4	11.47	pos	glycerolipids	2.78741	79.1548	C47 H86 O6 N0	0.00050207	0.000141947	0.00016852
72	TG(15:0/14:0/16:1)	780.708	M+NH4	12.0988	pos	glycerolipids	2.35616	58.9625	C48 H90 O6 N0	0.000134332	6.2154e-05	7.72897e-05
73	TG(16:0/14:0/16:0)	796.739	M+NH4	12.6928	pos	glycerolipids	1.91088	51.3483	C49 H94 O6 N0	0.000284871	0.000146337	0.000412262
74	TG(16:0/14:0/16:1)	794.723	M+NH4	12.3314	pos	glycerolipids	3.02932	70.1762	C49 H92 O6 N0	0.000902133	0.000452661	0.000561625
75	TG(16:1/14:0/16:1)	792.708	M+NH4	11.9452	pos	glycerolipids	3.55424	77.3238	C49 H90 O6 N0	0.00190057	0.000808367	0.00108648
76	TG(16:1/14:1/16:1)	790.692	M+NH4	11.5369	pos	glycerolipids	2.45161	77.6164	C49 H88 O6 N0	0.00164296	0.000636714	0.000676047
77	TG(15:0/16:0/16:0)	810.755	M+NH4	12.8719	pos	glycerolipids	2.62036	47.7859	C50 H96 O6 N0	7.95936e-05	5.09889e-05	0.000127522
78	TG(15:0/16:1/16:1)	806.723	M+NH4	12.1606	pos	glycerolipids	2.30869	78.5543	C50 H92 O6 N0	0.000552983	0.000355029	0.000386848
79	TG(15:1/16:1/16:1)	804.708	M+NH4	11.7803	pos	glycerolipids	2.4027	70.2975	C50 H90 O6 N0	0.000312021	0.000150392	0.000132865
80	TG(16:0/16:0/16:0)	824.77	M+NH4	13.0733	pos	glycerolipids	2.60978	85.961	C51 H98 O6 N0	0.000329498	0.000226134	0.000687077
81	TG(16:1/16:1/16:1)	818.723	M+NH4	12.005	pos	glycerolipids	2.58264	81.0451	C51 H92 O6 N0	0.00395868	0.00265274	0.00280548
82	TG(16:1/14:0/18:3)	816.708	M+NH4	11.6254	pos	glycerolipids	2.86451	67.0993	C51 H90 O6 N0	0.00123376	0.000424472	0.000436077
83	TG(16:1/14:1/18:3)	814.692	M+NH4	11.274	pos	glycerolipids	2.8937	64.1665	C51 H88 O6 N0	0.00134852	0.000347814	0.000247009
84	TG(15:0/16:0/18:1)	836.77	M+NH4	12.903	pos	glycerolipids	2.87351	69.1237	C52 H98 O6 N0	0.000650439	0.000521167	0.000535472
85	TG(16:1/16:1/17:1)	832.739	M+NH4	12.2155	pos	glycerolipids	3.02072	71.9424	C52 H94 O6 N0	0.00079801	0.000607118	0.000633776
86	TG(16:0/16:0/18:1)	850.786	M+NH4	13.0931	pos	glycerolipids	3.06713	84.251	C53 H100 O6 N0	0.00181321	0.00147498	0.00166056
87	TG(16:1/16:1/18:1)	846.755	M+NH4	12.4229	pos	glycerolipids	2.25032	83.7916	C53 H96 O6 N0	0.00596267	0.00507585	0.00539167
88	TG(16:0/17:0/18:1)	864.801	M+NH4	13.2491	pos	glycerolipids	3.84651	67.454	C54 H102 O6 N0	0.000877874	0.000773707	0.000902518
89	TG(16:1/17:0/18:1)	862.786	M+NH4	12.939	pos	glycerolipids	2.90625	76.6943	C54 H100 O6 N0	0.00189332	0.00168076	0.00167039
90	TG(16:1/17:1/18:1)	860.77	M+NH4	12.622	pos	glycerolipids	2.59241	80.1451	C54 H98 O6 N0	0.00131682	0.00123632	0.00132491
91	TG(18:0/16:0/18:1)	878.817	M+NH4	13.4474	pos	glycerolipids	2.4049	74.1832	C55 H104 O6 N0	0.00136598	0.00116902	0.00131778
92	TG(16:0/18:1/18:1)	876.801	M+NH4	13.1356	pos	glycerolipids	2.88945	81.8156	C55 H102 O6 N0	0.00459586	0.00424809	0.00416147
93	TG(16:0/17:0/20:1)	892.833	M+NH4	13.5864	pos	glycerolipids	2.15771	83.8578	C56 H106 O6 N0	0.000633061	0.000528652	0.000609168
94	TG(16:1/17:0/20:1)	890.817	M+NH4	13.2939	pos	glycerolipids	2.40282	78.6727	C56 H104 O6 N0	0.00165568	0.00153909	0.00161126
95	TG(16:1/17:0/20:3)	886.786	M+NH4	12.6944	pos	glycerolipids	3.42187	65.0785	C56 H100 O6 N0	0.00118012	0.00113191	0.00113078
96	TG(18:0/16:0/20:1)	906.848	M+NH4	13.7599	pos	glycerolipids	2.11554	75.8973	C57 H108 O6 N0	0.000511357	0.00047268	0.000499944
97	TG(16:0/18:1/20:1)	904.833	M+NH4	13.4746	pos	glycerolipids	2.32139	83.4297	C57 H106 O6 N0	0.00261235	0.0025737	0.0024752
98	TG(16:0/18:1/20:4)	898.786	M+NH4	12.6274	pos	glycerolipids	2.53394	59.2718	C57 H100 O6 N0	0.00543471	0.00442715	0.00605323
99	TG(16:1/16:1/22:6)	892.739	M+NH4	11.7515	pos	glycerolipids	3.04509	47.0115	C57 H94 O6 N0	0.00606196	0.00445782	0.00425891
100	TG(18:0/17:0/20:1)	920.864	M+NH4	13.9085	pos	glycerolipids	2.84241	73.2341	C58 H110 O6 N0	0.000157273	0.0001421	0.000187501
101	TG(17:0/18:1/20:1)	918.848	M+NH4	13.6376	pos	glycerolipids	2.25551	70.28	C58 H108 O6 N0	0.000847787	0.000793755	0.000790451
102	TG(16:1/18:1/21:5)	908.77	M+NH4	12.3272	pos	glycerolipids	2.48299	49.409	C58 H98 O6 N0	0.0023583	0.00256242	0.00264022
103	TG(16:0/20:1/20:1)	932.864	M+NH4	13.8034	pos	glycerolipids	3.24213	80.9767	C59 H110 O6 N0	0.0010174	0.00102326	0.00110964
104	TG(16:1/18:1/22:6)	920.77	M+NH4	12.1841	pos	glycerolipids	2.97737	46.786	C59 H98 O6 N0	0.00474474	0.00560056	0.00498172
105	TG(17:0/20:1/20:1)	946.88	M+NH4	13.9572	pos	glycerolipids	2.28907	84.0102	C60 H112 O6 N0	0.000238424	0.000229087	0.00023857
106	TG(17:0/20:1/20:4)	940.833	M+NH4	13.1056	pos	glycerolipids	2.76082	53.8456	C60 H106 O6 N0	0.00072106	0.000763412	0.000808657
107	TG(16:0/20:5/22:6)	942.755	M+NH4	11.7105	pos	glycerolipids	2.9387	32.4535	C61 H96 O6 N0	0.00368674	0.00279861	0.00288319
108	TG(18:0/20:1/20:1)	960.895	M+NH4	14.1114	pos	glycerolipids	2.22029	84.1676	C61 H114 O6 N0	0.000223105	0.000247267	0.000239891
109	TG(20:1/18:1/20:1)	958.88	M+NH4	13.839	pos	glycerolipids	2.40642	83.8714	C61 H112 O6 N0	0.000990169	0.0010784	0.00105131
110	TG(20:1/18:1/20:2)	956.864	M+NH4	13.5772	pos	glycerolipids	2.90059	76.2641	C61 H110 O6 N0	0.00119007	0.00129452	0.00120801
111	TG(20:1/18:1/20:3)	954.848	M+NH4	13.282	pos	glycerolipids	2.61766	63.5225	C61 H108 O6 N0	0.00108211	0.00118006	0.00118439
112	TG(19:1/20:1/20:1)	972.895	M+NH4	13.9978	pos	glycerolipids	2.42726	69.4692	C62 H114 O6 N0	0.000134983	0.000142687	0.000144227
113	TG(17:0/20:1/22:6)	964.833	M+NH4	13.0808	pos	glycerolipids	2.29311	51.9394	C62 H106 O6 N0	0.00070932	0.000717489	0.000710792
114	TG(20:1/20:1/20:1)	986.911	M+NH4	14.1394	pos	glycerolipids	2.36036	84.6407	C63 H116 O6 N0	0.00021888	0.000242963	0.000230713
115	TG(20:1/18:1/22:2)	984.895	M+NH4	13.8826	pos	glycerolipids	2.13674	80.9847	C63 H114 O6 N0	0.000429767	0.000459296	0.000445559
116	TG(18:1/20:2/22:2)	982.88	M+NH4	13.6144	pos	glycerolipids	2.49417	70.6837	C63 H112 O6 N0	0.000421243	0.000479591	0.000462355
117	TG(20:1/20:1/20:4)	980.864	M+NH4	13.3201	pos	glycerolipids	2.60125	52.9033	C63 H110 O6 N0	0.000768645	0.000947886	0.000949885
118	TG(17:0/22:6/22:6)	982.786	M+NH4	12.0184	pos	glycerolipids	2.98282	35.2395	C64 H100 O6 N0	0.000208024	0.000257306	0.000131709
119	TG(18:0/22:6/22:6)	996.801	M+NH4	12.3034	pos	glycerolipids	2.65897	42.1067	C65 H102 O6 N0	0.000768344	0.00132973	0.000853454
120	TG(18:1/22:6/22:6)	994.786	M+NH4	11.9254	pos	glycerolipids	2.94482	42.0184	C65 H100 O6 N0	0.000476121	0.000725953	0.000514139
121	TG(20:1/20:1/22:2)	1012.93	M+NH4	14.1814	pos	glycerolipids	1.84857	79.8625	C65 H118 O6 N0	8.97371e-05	0.000100831	0.000101117
122	TG(20:1/20:1/22:6)	1004.86	M+NH4	13.3197	pos	glycerolipids	2.61674	48.5215	C65 H110 O6 N0	0.000506251	0.000652845	0.000578304
123	TG(22:6/14:1/14:1)	836.676	M+NH4	10.7019	pos	glycerolipids	2.21767	49.3815	C53 H86 O6 N0	0.000387137	0.000146949	0.000180279
124	TG(16:0/16:1/20:3)	872.77	M+NH4	12.4835	pos	glycerolipids	3.58682	66.0489	C55 H98 O6 N0	0.00392004	0.00369358	0.00351804
125	TG(16:1/17:0/20:4)	884.77	M+NH4	12.4719	pos	glycerolipids	3.88742	51.7852	C56 H98 O6 N0	0.00161158	0.001838	0.00200171
126	TG(18:4/16:1/20:5)	888.708	M+NH4	10.9659	pos	glycerolipids	2.98801	38.9322	C57 H90 O6 N0	0.00123566	0.000610541	0.000678283
127	TG(16:1/17:1/22:6)	906.755	M+NH4	11.9784	pos	glycerolipids	2.78297	51.8413	C58 H96 O6 N0	0.000856558	0.00080087	0.000909028
128	TG(16:0/14:0/14:0)	768.708	M+NH4	12.2787	pos	glycerolipids	2.35521	68.8794	C47 H90 O6 N0	0.000127305	4.34458e-05	9.24923e-05
129	TG(15:0/16:0/16:1)	808.739	M+NH4	12.5204	pos	glycerolipids	2.84081	62.5481	C50 H94 O6 N0	0.000324091	0.000255887	0.000283587
130	TG(16:0/14:0/18:1)	822.755	M+NH4	12.7298	pos	glycerolipids	3.35151	76.1079	C51 H96 O6 N0	0.00154299	0.00104391	0.00118154
131	TG(16:0/16:1/16:1)	820.739	M+NH4	12.3733	pos	glycerolipids	2.43984	76.8441	C51 H94 O6 N0	0.0035188	0.0024333	0.0026486
132	TG(16:0/16:0/17:0)	838.786	M+NH4	13.2339	pos	glycerolipids	1.87351	77.0192	C52 H100 O6 N0	8.59541e-05	8.02485e-05	0.000186556
133	TG(15:0/16:1/18:1)	834.755	M+NH4	12.5861	pos	glycerolipids	2.36892	77.9384	C52 H96 O6 N0	0.00116845	0.00100431	0.000780134
134	TG(16:0/16:1/18:1)	848.77	M+NH4	12.7671	pos	glycerolipids	2.53127	84.0154	C53 H98 O6 N0	0.00483087	0.00433718	0.0042047
135	TG(16:1/16:1/18:2)	844.739	M+NH4	12.0767	pos	glycerolipids	3.64665	69.0085	C53 H94 O6 N0	0.00256629	0.00173663	0.00253826
136	TG(16:1/17:0/18:3)	858.755	M+NH4	12.2959	pos	glycerolipids	2.86865	61.845	C54 H96 O6 N0	0.001115	0.000920387	0.000965634
137	TG(16:1/18:1/18:1)	874.786	M+NH4	12.8142	pos	glycerolipids	2.57031	82.6434	C55 H100 O6 N0	0.00608092	0.00620507	0.00567384
138	TG(16:1/17:1/20:1)	888.801	M+NH4	13.0017	pos	glycerolipids	2.66817	77.7067	C56 H102 O6 N0	0.00145765	0.00145326	0.00150186
139	TG(19:1/16:1/20:1)	916.833	M+NH4	13.3685	pos	glycerolipids	2.17212	75.5543	C58 H106 O6 N0	0.00102281	0.00103424	0.00105835
140	TG(18:0/18:0/20:1)	934.88	M+NH4	14.0749	pos	glycerolipids	3.56888	82.8722	C59 H112 O6 N0	9.98704e-05	0.00011179	0.000140705
141	TG(20:1/18:1/18:1)	930.848	M+NH4	13.5139	pos	glycerolipids	2.00405	81.7045	C59 H108 O6 N0	0.00276781	0.00288182	0.00278068
142	TG(16:0/20:1/20:4)	926.817	M+NH4	12.9491	pos	glycerolipids	3.12626	61.1638	C59 H104 O6 N0	0.00312234	0.00375023	0.00399272
143	TG(20:1/18:1/20:4)	952.833	M+NH4	13.0481	pos	glycerolipids	2.64524	55.5582	C61 H106 O6 N0	0.00257565	0.003129	0.00334789
144	TG(18:0/20:1/22:6)	978.848	M+NH4	13.2619	pos	glycerolipids	2.17038	50.81	C63 H108 O6 N0	0.00113588	0.00109311	0.00109923
145	TG(20:1/22:6/22:6)	1022.82	M+NH4	12.3394	pos	glycerolipids	3.09192	39.3333	C67 H104 O6 N0	0.00021463	0.000310904	0.00029689
146	TG(20:1/22:2/22:6)	1030.88	M+NH4	13.3722	pos	glycerolipids	1.94152	47.7505	C67 H112 O6 N0	0.000127769	0.000145762	0.000143274
147	TG(18:4/16:1/17:1)	854.723	M+NH4	11.7521	pos	glycerolipids	2.96876	55.0798	C54 H92 O6 N0	0.00131232	0.000840476	0.000866623
148	TG(18:1/17:1/22:6)	934.786	M+NH4	12.382	pos	glycerolipids	2.36468	39.87	C60 H100 O6 N0	0.000721526	0.000917625	0.000888777
149	TG(16:1/18:1/20:1)	902.817	M+NH4	13.1752	pos	glycerolipids	2.27784	80.2118	C57 H104 O6 N0	0.00482066	0.00577363	0.00507545
150	TG(16:0/18:1/20:3)	900.801	M+NH4	12.8782	pos	glycerolipids	2.49386	66.2887	C57 H102 O6 N0	0.00352484	0.00408617	0.00370948
151	TG(17:0/18:1/20:3)	914.817	M+NH4	13.0682	pos	glycerolipids	2.97597	57.1606	C58 H104 O6 N0	0.000736472	0.000764837	0.000927379
152	TG(16:1/18:1/22:2)	928.833	M+NH4	13.2483	pos	glycerolipids	2.6856	68.6112	C59 H106 O6 N0	0.0023455	0.00270722	0.00257544
153	TG(20:1/18:1/22:6)	976.833	M+NH4	12.9739	pos	glycerolipids	2.06634	48.6375	C63 H106 O6 N0	0.00189397	0.00206184	0.00197937
154	TG(20:1/17:1/20:1)	944.864	M+NH4	13.6906	pos	glycerolipids	2.44741	75.2856	C60 H110 O6 N0	0.00047658	0.000489017	0.00048189
155	TG(15:1/14:0/16:1)	778.692	M+NH4	11.7102	pos	glycerolipids	2.67303	56.0616	C48 H88 O6 N0	0.000144272	4.38196e-05	5.57006e-05
156	TG(16:1/16:1/18:3)	842.723	M+NH4	11.7757	pos	glycerolipids	3.40744	66.6249	C53 H92 O6 N0	0.00525945	0.00223525	0.00125116
157	TG(15:0/20:5/20:5)	902.723	M+NH4	11.2861	pos	glycerolipids	3.7093	36.4136	C58 H92 O6 N0	0.000587038	0.00034639	0.000308447
158	TG(22:6/22:6/22:6)	1040.77	M+NH4	11.2295	pos	glycerolipids	2.76187	29.5353	C69 H98 O6 N0	0.000139935	0.000115081	0.000178505
159	TG(17:0/18:1/22:6)	936.801	M+NH4	12.7171	pos	glycerolipids	2.97018	43.2648	C60 H102 O6 N0	0.00135405	0.00142352	0.00151307
160	TG(16:1/18:1/20:4)	896.77	M+NH4	12.4175	pos	glycerolipids	4.01828	52.1674	C57 H98 O6 N0	0.00942042	0.00987853	0.0102057
161	TG(16:0/16:1/20:4)	870.755	M+NH4	12.3571	pos	glycerolipids	4.04301	60.8254	C55 H96 O6 N0	0.00656263	0.00539068	0.00662944
162	TG(18:1/18:1/22:6)	948.801	M+NH4	12.5833	pos	glycerolipids	2.78401	51.6672	C61 H102 O6 N0	0.00372576	0.00434896	0.00411503
163	TG(14:0/14:0/14:0)	740.676	M+NH4	11.8229	pos	glycerolipids	3.35838	48.7602	C45 H86 O6 N0	3.0177e-05	2.2979e-06	1.20548e-05
164	TG(15:0/14:0/16:0)	782.723	M+NH4	12.4793	pos	glycerolipids	2.88157	49.5485	C48 H92 O6 N0	3.95016e-05	2.20395e-05	4.29257e-05
165	TG(18:0/16:0/16:0)	852.801	M+NH4	13.4209	pos	glycerolipids	2.43136	84.3941	C53 H102 O6 N0	0.000156671	0.000175283	0.000471721
166	TG(16:1/17:1/20:4)	882.755	M+NH4	12.2131	pos	glycerolipids	2.82465	50.5481	C56 H96 O6 N0	0.00248577	0.00223452	0.00224604
167	TG(16:0/17:0/22:6)	910.786	M+NH4	12.6699	pos	glycerolipids	2.69709	51.6462	C58 H100 O6 N0	0.00239573	0.00256769	0.00319451
168	TG(18:1/18:1/20:5)	922.786	M+NH4	12.5439	pos	glycerolipids	2.57532	47.5061	C59 H100 O6 N0	0.0060599	0.00664401	0.00726925
169	TG(16:0/20:1/24:1)	988.927	M+NH4	14.4084	pos	glycerolipids	3.19181	52.9403	C63 H118 O6 N0	3.1335e-05	4.0089e-05	4.36251e-05
170	TG(20:1/20:1/21:1)	1000.93	M+NH4	14.2943	pos	glycerolipids	2.84783	56.8699	C64 H118 O6 N0	2.09179e-05	2.61052e-05	2.62476e-05
171	TG(20:1/20:4/22:6)	998.817	M+NH4	12.3701	pos	glycerolipids	3.03306	28.2362	C65 H104 O6 N0	0.000594719	0.000799095	0.00080354
172	TG(18:2/22:6/22:6)	992.77	M+NH4	11.5262	pos	glycerolipids	3.88556	25.4381	C65 H98 O6 N0	0.000266355	0.00027058	0.000235054
173	TG(18:0/20:1/21:1)	974.911	M+NH4	14.2576	pos	glycerolipids	2.82228	57.9852	C62 H116 O6 N0	2.94492e-05	3.54747e-05	3.70228e-05
174	TG(15:1/14:1/16:1)	776.676	M+NH4	11.2915	pos	glycerolipids	1.8199	64.5084	C48 H86 O6 N0	7.54895e-05	1.71948e-05	2.42371e-05
175	TG(16:1/16:1/20:4)	868.739	M+NH4	11.9869	pos	glycerolipids	2.89784	59.9362	C55 H94 O6 N0	0.00608245	0.00540805	0.00511175
176	TG(18:1/17:1/22:2)	942.848	M+NH4	13.4104	pos	glycerolipids	2.24582	65.1139	C60 H108 O6 N0	0.000375859	0.000395065	0.00041585
177	TG(18:0/20:1/21:5)	966.848	M+NH4	13.1479	pos	glycerolipids	2.40107	44.9403	C62 H108 O6 N0	0.000494587	0.000590352	0.00067313
178	TG(20:1/20:2/22:6)	1002.85	M+NH4	13.0319	pos	glycerolipids	2.98198	46.2674	C65 H108 O6 N0	0.000446694	0.000571521	0.000539504
179	TG(20:1/20:1/21:5)	992.864	M+NH4	13.3427	pos	glycerolipids	3.9426	48.4668	C64 H110 O6 N0	0.000210379	0.000292876	0.000356097
180	TG(16:1/17:1/18:3)	856.739	M+NH4	12.1224	pos	glycerolipids	3.73214	57.4554	C54 H94 O6 N0	0.00135848	0.00107687	0.00113597
181	TG(18:1/18:1/20:4)	924.801	M+NH4	12.8033	pos	glycerolipids	4.94535	54.8139	C59 H102 O6 N0	0.00625911	0.00640373	0.00746375
182	TG(16:0/22:6/22:6)	968.77	M+NH4	11.8519	pos	glycerolipids	3.88169	37.0601	C63 H98 O6 N0	0.00229099	0.00233258	0.0019861
183	TG(16:0/20:4/22:6)	944.77	M+NH4	11.9525	pos	glycerolipids	2.75884	36.3982	C61 H98 O6 N0	0.00341287	0.00388618	0.00231084
184	TG(18:0/20:4/22:6)	972.801	M+NH4	12.3396	pos	glycerolipids	3.46984	28.5331	C63 H102 O6 N0	0.00134076	0.00125878	0.00183526
185	TG(20:2/22:6/22:6)	1020.8	M+NH4	11.9639	pos	glycerolipids	3.12448	25.5728	C67 H102 O6 N0	0.00010622	0.000131831	0.00012686
186	TG(19:1/20:1/22:2)	998.911	M+NH4	14.0467	pos	glycerolipids	2.37005	58.6751	C64 H116 O6 N0	4.02558e-05	4.40672e-05	4.53762e-05
187	TG(22:2/22:6/22:6)	1048.83	M+NH4	12.4451	pos	glycerolipids	2.60906	29.4376	C69 H106 O6 N0	4.14251e-05	7.48905e-05	7.09928e-05
188	TG(20:5/14:1/14:1)	810.661	M+NH4	10.5601	pos	glycerolipids	4.51302	42.6611	C51 H84 O6 N0	7.99859e-05	1.12088e-05	1.97161e-05
189	TG(18:0/16:0/18:0)	880.833	M+NH4	13.7626	pos	glycerolipids	3.32353	72.1889	C55 H106 O6 N0	4.68562e-05	4.76649e-05	0.000122517
190	TG(17:0/18:1/20:4)	912.801	M+NH4	12.9072	pos	glycerolipids	2.65279	49.7818	C58 H102 O6 N0	0.00156893	0.00188952	0.00183079
191	TG(20:1/17:1/22:2)	970.88	M+NH4	13.7278	pos	glycerolipids	2.67126	59.8008	C62 H112 O6 N0	0.000168568	0.000171966	0.000163854
192	TG(18:1/22:2/22:2)	1010.91	M+NH4	13.9307	pos	glycerolipids	2.2796	72.0115	C65 H116 O6 N0	0.000117915	0.000125532	0.000128198
193	TG(20:1/20:1/22:5)	1006.88	M+NH4	13.5704	pos	glycerolipids	2.81411	48.4161	C65 H112 O6 N0	0.00012373	0.00035097	0.000273897
194	TG(20:1/17:1/22:6)	962.817	M+NH4	12.7759	pos	glycerolipids	2.96159	35.6309	C62 H104 O6 N0	0.00059111	0.000619165	0.000660135
195	TG(16:0/20:1/24:0)	990.942	M+NH4	14.6598	pos	glycerolipids	2.00765	35.1773	C63 H120 O6 N0	6.36112e-06	8.72054e-06	1.37127e-05
196	TG(16:0/16:0/19:0)	866.817	M+NH4	13.569	pos	glycerolipids	3.47186	54.1505	C54 H104 O6 N0	4.69768e-05	4.76711e-05	0.000104165
197	TG(16:1/18:3/21:5)	904.739	M+NH4	11.555	pos	glycerolipids	3.57061	35.0917	C58 H94 O6 N0	0.00079455	0.000419072	0.000294911
198	TG(16:0/20:4/21:5)	932.77	M+NH4	12.0241	pos	glycerolipids	4.25557	28.7374	C60 H98 O6 N0	0.000453006	0.000541568	0.000587542
199	TG(8:0/8:0/8:0)	488.395	M+NH4	5.28937	pos	glycerolipids	1.90926	29.5582	C27 H50 O6 N0	1.83138e-05	2.60532e-06	4.82253e-06
200	TG(15:0/14:0/14:0)	754.692	M+NH4	12.075	pos	glycerolipids	2.99795	42.6904	C46 H88 O6 N0	8.69633e-06	3.39155e-07	5.33299e-06
201	TG(18:0/17:0/22:6)	938.817	M+NH4	13.0367	pos	glycerolipids	2.11806	44.2662	C60 H104 O6 N0	0.00149257	0.0012524	0.00156797
202	TG(18:1/20:2/22:6)	974.817	M+NH4	12.674	pos	glycerolipids	2.98361	34.0664	C63 H104 O6 N0	0.00106701	0.00143492	0.00138405
203	TG(20:5/17:1/20:5)	928.739	M+NH4	11.4363	pos	glycerolipids	3.39436	28.2381	C60 H94 O6 N0	0.000799804	0.00042407	0.000301193
204	TG(18:4/14:0/14:1)	786.661	M+NH4	10.8268	pos	glycerolipids	3.11376	46.6433	C49 H84 O6 N0	0.000201956	3.50526e-05	4.56414e-05
205	TG(20:1/18:1/24:1)	1014.94	M+NH4	14.4363	pos	glycerolipids	1.90895	54.8516	C65 H120 O6 N0	1.87817e-05	2.45447e-05	2.54763e-05
206	TG(18:4/20:5/20:5)	936.708	M+NH4	10.486	pos	glycerolipids	2.82422	24.7986	C61 H90 O6 N0	0.000310109	0.000304201	0.000300092
207	TG(20:2/17:1/22:6)	960.801	M+NH4	12.4588	pos	glycerolipids	2.89495	35.9452	C62 H102 O6 N0	0.000315232	0.000397716	0.000369847
208	TG(20:5/20:5/20:5)	962.723	M+NH4	10.6802	pos	glycerolipids	1.91589	22.5174	C63 H92 O6 N0	0.000618616	0.000588958	0.000547565
209	TG(19:1/20:1/22:6)	990.848	M+NH4	13.154	pos	glycerolipids	3.23508	42.3092	C64 H108 O6 N0	0.000197367	0.000220215	0.000232883
210	TG(16:1/20:4/20:5)	916.739	M+NH4	11.4956	pos	glycerolipids	2.90865	43.8614	C59 H94 O6 N0	0.00413015	0.00244265	0.00211497
211	TG(18:0/21:5/22:6)	984.801	M+NH4	12.3059	pos	glycerolipids	2.93813	23.0209	C64 H102 O6 N0	0.000245974	0.000384388	0.000306847
212	TG(22:6/14:1/22:6)	938.723	M+NH4	10.8104	pos	glycerolipids	1.96381	38.8747	C61 H92 O6 N0	0.000432684	0.000260156	0.000364475
213	TG(20:3/22:6/22:6)	1018.79	M+NH4	11.6153	pos	glycerolipids	4.10437	19.214	C67 H100 O6 N0	6.13868e-05	7.38414e-05	7.11696e-05
214	TG(22:5/22:6/22:6)	1042.79	M+NH4	11.4098	pos	glycerolipids	2.769	21.4834	C69 H100 O6 N0	2.96785e-05	3.7659e-05	3.71011e-05
215	TG(18:0/16:0/19:0)	894.848	M+NH4	13.8904	pos	glycerolipids	3.91404	44.3404	C56 H108 O6 N0	1.40795e-05	1.59916e-05	3.82357e-05
216	TG(18:3/18:3/22:6)	940.739	M+NH4	11.271	pos	glycerolipids	2.83125	36.541	C61 H94 O6 N0	0.00159511	0.00167149	0.00223305
217	TG(15:1/20:5/20:5)	900.708	M+NH4	10.8784	pos	glycerolipids	3.39341	30.263	C58 H90 O6 N0	3.4392e-05	2.18576e-05	2.35699e-05
218	TG(18:0/18:0/18:0)	908.864	M+NH4	14.0601	pos	glycerolipids	4.71409	8.4759	C57 H110 O6 N0	1.14112e-05	1.18413e-05	4.00487e-05
219	TG(18:1/22:3/22:6)	1000.83	M+NH4	12.7084	pos	glycerolipids	3.37066	28.0305	C65 H106 O6 N0	0.000287379	0.000360563	0.000354926
220	TG(20:5/18:2/22:6)	966.755	M+NH4	11.4637	pos	glycerolipids	2.83264	31.5478	C63 H96 O6 N0	0.00142811	0.00106061	0.000676104
221	TG(18:4/16:1/20:4)	890.723	M+NH4	11.3541	pos	glycerolipids	2.57933	26.2854	C57 H92 O6 N0	0.00325201	0.00201153	0.00172624
222	TG(20:1/18:1/24:0)	1016.96	M+NH4	14.6937	pos	glycerolipids	1.8088	33.749	C65 H122 O6 N0	7.41172e-06	9.68916e-06	1.29332e-05
223	TG(20:4/22:6/22:6)	1016.77	M+NH4	11.2602	pos	glycerolipids	2.43366	21.4548	C67 H98 O6 N0	0.000112508	0.000105066	0.000141421
224	TG(18:4/14:1/15:0)	800.676	M+NH4	11.0879	pos	glycerolipids	2.25376	48.3804	C50 H86 O6 N0	9.53018e-05	2.02342e-05	1.81437e-05
225	TG(18:0/20:1/24:6)	989.853	M+H	13.8889	pos	glycerolipids	3.61212	9.61727	C65 H112 O6	3.37855e-05	5.32006e-05	6.68097e-05
226	TG(15:0/14:1/14:1)	750.661	M+NH4	11.2354	pos	glycerolipids	2.72364	39.0815	C46 H84 O6 N0	2.06929e-05	2.7292e-06	9.00942e-06
227	TG(16:0/18:1/24:0)	962.911	M+NH4	14.3859	pos	glycerolipids	2.72556	42.0452	C61 H116 O6 N0	1.97336e-05	2.27842e-05	3.38154e-05
228	TG(18:4/16:2/18:3)	862.692	M+NH4	10.8546	pos	glycerolipids	3.64495	32.7789	C55 H88 O6 N0	0.000753844	0.000306144	0.000333173
229	TG(20:1/22:3/22:6)	1028.86	M+NH4	13.0596	pos	glycerolipids	2.91241	34.4689	C67 H110 O6 N0	9.79317e-05	0.000112974	0.000117272
230	TG(16:0/18:3/22:6)	918.755	M+NH4	11.8099	pos	glycerolipids	3.13084	39.917	C59 H96 O6 N0	0.00314774	0.00270408	0.00275759
231	TG(16:1/20:2/22:6)	946.786	M+NH4	12.2322	pos	glycerolipids	3.23037	30.9487	C61 H100 O6 N0	0.00227801	0.00267775	0.00292876
232	TG(20:1/22:2/22:5)	1032.9	M+NH4	13.6507	pos	glycerolipids	2.2427	30.3347	C67 H114 O6 N0	3.48335e-05	6.52524e-05	5.48132e-05
233	TG(15:1/14:1/20:5)	824.676	M+NH4	10.8951	pos	glycerolipids	1.80249	29.4382	C52 H86 O6 N0	5.48167e-05	2.90518e-05	2.6935e-05
234	TG(16:0/16:0/24:0)	936.895	M+NH4	14.3679	pos	glycerolipids	2.33908	8.97196	C59 H114 O6 N0	2.69857e-06	2.89531e-06	1.17922e-05
235	TG(18:0/18:0/18:3)	885.791	M+H	13.7451	pos	glycerolipids	3.542	17.1486	C57 H104 O6	2.10908e-06	4.16879e-06	1.90398e-05
236	TG(16:0/16:0/22:5)	881.759	M+H	13.1352	pos	glycerolipids	4.78642	53.4711	C57 H100 O6	0.000129454	0.00023456	0.000293342
237	TG(20:1/18:2/20:1)	939.838	M+H	14.0796	pos	glycerolipids	4.58108	10.9195	C61 H110 O6	1.06794e-05	1.39025e-05	2.38019e-05
238	TG(22:3/22:6/22:6)	1046.82	M+NH4	12.0891	pos	glycerolipids	3.25603	5.90824	C69 H104 O6 N0	2.28348e-05	3.53683e-05	3.1124e-05
239	TG(20:1/22:5/22:6)	1024.83	M+NH4	12.4027	pos	glycerolipids	2.8497	22.4403	C67 H106 O6 N0	0.000144064	0.000250978	0.000254152
240	TG(18:1/20:5/21:5)	956.77	M+NH4	11.9262	pos	glycerolipids	3.03361	24.5649	C62 H98 O6 N0	0.000765692	0.00086929	0.000866376
241	TG(18:4/22:6/22:6)	988.739	M+NH4	10.8722	pos	glycerolipids	1.02602	19.793	C65 H94 O6 N0	0.00055436	0.00059912	0.000556291
242	TG(16:0/18:1/23:0)	948.895	M+NH4	14.2218	pos	glycerolipids	1.66243	41.3751	C60 H114 O6 N0	2.13662e-05	2.27285e-05	3.09511e-05
243	TG(16:0/16:0/22:4)	883.775	M+H	13.4352	pos	glycerolipids	4.92486	77.9168	C57 H102 O6	5.04276e-05	6.9875e-05	0.000130036
244	TG(16:1/18:1/21:4)	893.759	M+H	13.0152	pos	glycerolipids	4.25559	49.8323	C58 H100 O6	3.24828e-05	4.65272e-05	9.88995e-05
245	TG(16:1/20:5/20:5)	897.697	M+H	11.7455	pos	glycerolipids	4.84626	13.2017	C59 H92 O6	0.000196974	0.000247558	0.000356533
246	TG(18:4/18:3/20:5)	895.681	M+H	11.2671	pos	glycerolipids	3.78312	11.4876	C59 H90 O6	5.15913e-05	6.44343e-05	0.000206283
247	TG(16:1/18:1/22:5)	922.786	M+NH4	12.2077	pos	glycerolipids	3.04889	47.3904	C59 H100 O6 N0	0.00129903	0.00105097	0.00114461
248	TG(20:1/18:1/19:5)	936.801	M+NH4	13.5209	pos	glycerolipids	2.07785	50.0328	C60 H102 O6 N0	6.55133e-05	0.000104557	0.000135305
249	TG(20:1/20:1/20:3)	965.853	M+H	14.119	pos	glycerolipids	2.86945	46.2995	C63 H112 O6	2.19357e-05	3.10129e-05	3.93894e-05
250	TG(20:1/18:1/22:5)	961.822	M+H	13.5883	pos	glycerolipids	4.84546	56.0533	C63 H108 O6	5.68507e-05	0.000105285	0.000112857
251	TG(20:1/22:2/22:2)	1038.94	M+NH4	14.2358	pos	glycerolipids	0.700202	8.6061	C67 H120 O6 N0	1.74134e-05	2.16847e-05	2.31525e-05
252	TG(18:4/14:1/20:5)	860.676	M+NH4	10.4443	pos	glycerolipids	2.15118	19.7957	C55 H86 O6 N0	0.000137083	5.15272e-05	8.18536e-05
253	TG(22:2/17:1/22:6)	988.833	M+NH4	12.8442	pos	glycerolipids	3.24572	34.3519	C64 H106 O6 N0	0.000119353	0.000155722	0.000151051
254	TG(18:4/12:0/14:0)	760.645	M+NH4	10.7519	pos	glycerolipids	1.23904	22.1863	C47 H82 O6 N0	2.25821e-05	7.61109e-06	5.65454e-06
255	TG(17:0/22:4/22:6)	986.817	M+NH4	12.5252	pos	glycerolipids	3.88164	21.975	C64 H104 O6 N0	0.000165031	0.000226471	0.000235075
256	TG(20:5/13:0/20:5)	874.692	M+NH4	10.7242	pos	glycerolipids	3.03361	26.8022	C56 H88 O6 N0	1.98091e-05	1.85774e-05	1.35772e-05
257	TG(20:1/19:3/20:1)	968.864	M+NH4	13.4444	pos	glycerolipids	3.36009	44.0629	C62 H110 O6 N0	0.000218273	0.000209773	0.000260975
258	TG(25:1/16:0/20:1)	1002.94	M+NH4	14.5477	pos	glycerolipids	3.26187	8.3822	C64 H120 O6 N0	6.57826e-06	7.47938e-06	1.08316e-05
259	TG(18:0/18:1/22:4)	937.822	M+H	13.8064	pos	glycerolipids	3.98847	51.7952	C61 H108 O6	6.86169e-05	9.9306e-05	0.000129513
260	TG(18:1/18:1/22:5)	950.817	M+NH4	12.6011	pos	glycerolipids	4.44509	46.7644	C61 H104 O6 N0	0.00106481	0.0013253	0.00218991
261	TG(16:0/21:5/22:6)	956.77	M+NH4	11.4971	pos	glycerolipids	2.33857	17.31	C62 H98 O6 N0	6.237e-05	7.74458e-05	0.000112428
262	TG(15:1/22:6/22:6)	952.739	M+NH4	12.2643	pos	glycerolipids	1.66103	8.54246	C62 H94 O6 N0	2.79257e-05	5.25395e-05	9.20437e-05
263	TG(20:1/19:5/20:1)	964.833	M+NH4	13.8492	pos	glycerolipids	4.98684	10.0301	C62 H106 O6 N0	4.18017e-05	5.26184e-05	6.93313e-05
264	TG(20:1/20:1/21:6)	990.848	M+NH4	13.8932	pos	glycerolipids	4.60164	6.95579	C64 H108 O6 N0	1.66683e-05	2.31302e-05	3.26339e-05
265	TG(4:0/16:1/18:1)	680.582	M+NH4	9.83275	pos	glycerolipids	0.507698	35.3254	C41 H74 O6 N0	3.21347e-06	3.23425e-05	6.02853e-07
266	TG(16:1/15:2/16:1)	802.692	M+NH4	12.0087	pos	glycerolipids	1.80334	6.62083	C50 H88 O6 N0	9.58689e-07	7.14262e-09	1.14719e-08
267	TG(16:0/16:0/19:2)	862.786	M+NH4	14.9034	pos	glycerolipids	0.74001	8.4591	C54 H100 O6 N0	1.11261e-05	7.93441e-06	2.48983e-06
268	TG(18:1/14:0/19:5)	854.723	M+NH4	12.7637	pos	glycerolipids	4.50617	41.2181	C54 H92 O6 N0	5.0385e-05	8.43442e-05	8.27335e-05
269	TG(16:1/16:1/20:5)	866.723	M+NH4	12.5456	pos	glycerolipids	0.591342	49.3679	C55 H92 O6 N0	4.08545e-05	3.14813e-05	4.35466e-05
270	TG(16:0/16:1/21:3)	869.759	M+H	13.2874	pos	glycerolipids	2.83926	49.0402	C56 H100 O6	1.31611e-05	3.6174e-05	3.7099e-05
271	TG(16:0/16:1/21:4)	884.77	M+NH4	13.4234	pos	glycerolipids	0.214146	51.7566	C56 H98 O6 N0	6.73933e-05	4.78184e-05	7.05249e-05
272	TG(16:1/16:1/21:4)	865.728	M+H	12.6143	pos	glycerolipids	4.4881	62.6209	C56 H96 O6	1.94403e-05	4.6038e-05	6.43884e-05
273	TG(16:1/18:1/19:5)	880.739	M+NH4	12.8186	pos	glycerolipids	4.339	47.8516	C56 H94 O6 N0	4.58915e-05	8.21742e-05	0.000128823
274	TG(16:0/16:1/22:6)	877.728	M+H	12.4967	pos	glycerolipids	4.02684	27.2805	C57 H96 O6	7.62944e-05	0.000139455	0.000126086
275	TG(17:0/18:3/20:4)	891.744	M+H	12.6892	pos	glycerolipids	4.27081	8.90932	C58 H98 O6	2.11948e-05	3.635e-05	6.8032e-05
276	TG(24:5/16:0/16:0)	909.791	M+H	13.4836	pos	glycerolipids	4.03221	55.4893	C59 H104 O6	9.36941e-05	0.000157852	0.000183292
277	TG(16:0/20:4/20:5)	918.755	M+NH4	11.5512	pos	glycerolipids	1.53737	31.0844	C59 H96 O6 N0	0.000962777	0.000638809	0.00113632
278	TG(20:5/17:2/20:5)	926.723	M+NH4	12.1914	pos	glycerolipids	4.08486	5.04892	C60 H92 O6 N0	6.33924e-05	0.000157502	0.00023201
279	TG(18:0/17:0/22:4)	925.822	M+H	13.9083	pos	glycerolipids	4.97663	10.2741	C60 H108 O6	1.45877e-05	1.81658e-05	2.85385e-05
280	TG(19:3/19:3/19:3)	932.77	M+NH4	12.9436	pos	glycerolipids	4.38851	8.5611	C60 H98 O6 N0	1.78669e-05	4.29445e-05	3.02962e-05
281	TG(16:1/20:1/22:6)	948.801	M+NH4	12.2316	pos	glycerolipids	1.11242	44.6604	C61 H102 O6 N0	0.000496249	0.000683525	0.000798525
282	TG(18:1/18:1/24:6)	959.806	M+H	13.3034	pos	glycerolipids	3.79709	41.4202	C63 H106 O6	2.73655e-05	6.48525e-05	9.8347e-05
283	TG(16:0/21:5/24:1)	994.88	M+NH4	13.5039	pos	glycerolipids	1.92734	6.33071	C64 H112 O6 N0	9.25832e-05	0.000134022	0.00012181
284	TG(20:1/20:5/22:6)	996.801	M+NH4	11.9174	pos	glycerolipids	1.64674	26.0498	C65 H102 O6 N0	0.000200555	0.000318529	0.000271956
285	TG(20:1/20:1/24:6)	1032.9	M+NH4	13.3681	pos	glycerolipids	1.28616	7.98618	C67 H114 O6 N0	7.87539e-05	0.000103181	9.73567e-05
286	TG(22:2/22:3/22:6)	1054.88	M+NH4	13.1337	pos	glycerolipids	1.86322	5.58559	C69 H112 O6 N0	1.62269e-05	1.61399e-05	2.71877e-05
287	TG(16:0e/20:1/20:1)	918.885	M+NH4	14.2752	pos	glycerolipids	2.19339	37.5546	C59 H112 O5 N0	4.60577e-05	6.81602e-05	5.61326e-05
288	TG(14:0e/20:1/20:1)	890.854	M+NH4	13.9852	pos	glycerolipids	3.1694	37.817	C57 H108 O5 N0	7.9511e-05	0.000112258	8.13015e-05
289	TG(20:0e/16:1/16:1)	862.822	M+NH4	13.6936	pos	glycerolipids	4.18797	36.5956	C55 H104 O5 N0	5.37085e-05	0.000102056	6.17744e-05
290	TG(20:1p/16:1/16:1)	858.791	M+NH4	13.2574	pos	glycerolipids	3.0071	5.94967	C55 H100 O5 N0	3.37597e-05	5.65302e-05	5.1085e-05
291	TG(18:0p/20:1/20:1)	944.9	M+NH4	14.2957	pos	glycerolipids	2.986	37.552	C61 H114 O5 N0	3.75747e-05	6.17576e-05	5.40722e-05
292	TG(20:1p/16:1/18:1)	886.822	M+NH4	13.6204	pos	glycerolipids	3.03609	5.71747	C57 H104 O5 N0	5.17075e-05	9.98717e-05	7.75761e-05
293	TG(16:0e/20:1/22:2)	944.9	M+NH4	14.2949	pos	glycerolipids	3.12887	6.48525	C61 H114 O5 N0	3.76837e-05	6.17608e-05	5.4366e-05
294	TG(20:0p/16:1/16:1)	860.807	M+NH4	13.5774	pos	glycerolipids	2.8351	5.76084	C55 H102 O5 N0	4.02723e-05	7.01961e-05	5.45077e-05
295	TG(16:0p/20:1/20:1)	916.869	M+NH4	14.0578	pos	glycerolipids	2.41961	35.6238	C59 H110 O5 N0	4.94751e-05	0.000103408	8.00299e-05
296	TG(20:1p/16:1/20:1)	914.854	M+NH4	13.7435	pos	glycerolipids	2.04018	5.61595	C59 H108 O5 N0	4.36153e-05	6.63452e-05	6.76306e-05
297	TG(18:0e/22:2/22:2)	998.947	M+NH4	14.5958	pos	glycerolipids	4.07476	6.15206	C65 H120 O5 N0	5.79846e-06	1.18035e-05	1.08175e-05
298	TG(14:0e/20:1/22:2)	916.869	M+NH4	14.0094	pos	glycerolipids	3.32378	15.3081	C59 H110 O5 N0	6.68392e-05	0.000103368	8.61588e-05
299	TG(18:0p/16:1/16:1)	832.775	M+NH4	13.2361	pos	glycerolipids	2.63513	5.6769	C53 H98 O5 N0	1.94181e-05	4.31381e-05	3.56446e-05
300	TG(18:0e/16:1/16:1)	834.791	M+NH4	13.3069	pos	glycerolipids	2.267	5.36638	C53 H100 O5 N0	1.88236e-05	3.92013e-05	2.41277e-05
301	TG(18:1p/16:1/16:1)	830.76	M+NH4	12.9004	pos	glycerolipids	4.55303	5.98537	C53 H96 O5 N0	9.26366e-06	1.83829e-05	1.49167e-05
302	TG(20:1/22:4/22:6)	1026.85	M+NH4	12.7487	pos	glycerolipids	3.32325	20.9727	C67 H108 O6 N0	9.34299e-05	0.000141981	0.000112617
303	TG(18:2p/20:1/20:1)	940.869	M+NH4	13.965	pos	glycerolipids	2.84362	5.46963	C61 H110 O5 N0	3.71674e-05	7.16013e-05	6.66537e-05
304	TG(20:1p/20:1/20:1)	970.916	M+NH4	14.5088	pos	glycerolipids	1.04486	5.50446	C63 H116 O5 N0	1.34029e-05	2.73624e-05	2.46067e-05
305	TG(16:0e/16:1/22:2)	888.838	M+NH4	13.6993	pos	glycerolipids	3.18334	28.7988	C57 H106 O5 N0	6.6404e-05	9.83811e-05	7.76431e-05
306	TG(20:0p/16:1/18:1)	888.838	M+NH4	13.9081	pos	glycerolipids	3.26884	5.94715	C57 H106 O5 N0	4.96202e-05	8.83122e-05	7.22103e-05
307	TG(12:0p/8:0/20:5)	669.545	M+H	8.84844	pos	glycerolipids	1.33892	15.6337	C43 H72 O5	5.30184e-05	0.000114884	0.000168537
308	TG(4:0/18:1/20:4)	730.598	M+NH4	10.2099	pos	glycerolipids	2.15915	22.8797	C45 H76 O6 N0	8.64039e-06	1.59013e-06	4.45561e-07
309	TG(20:0p/20:1/20:1)	972.932	M+NH4	14.5712	pos	glycerolipids	2.24936	37.3148	C63 H118 O5 N0	1.11378e-05	2.25059e-05	2.08299e-05
310	TG(18:0e/20:1/22:2)	972.932	M+NH4	14.5721	pos	glycerolipids	1.86803	6.20438	C63 H118 O5 N0	1.10772e-05	2.19093e-05	2.0671e-05
311	TG(20:1/21:1/22:2)	1026.94	M+NH4	14.3371	pos	glycerolipids	3.23433	5.95433	C66 H120 O6 N0	6.42547e-06	8.4966e-06	1.04548e-05
312	TG(20:1/20:1/24:2)	1040.96	M+NH4	14.4629	pos	glycerolipids	2.9535	5.70102	C67 H122 O6 N0	6.23225e-06	7.60027e-06	8.26545e-06
313	TG(20:1/21:1/22:6)	1018.88	M+NH4	13.4819	pos	glycerolipids	2.71324	19.0157	C66 H112 O6 N0	4.95618e-05	7.95244e-05	6.3072e-05
314	TG(18:4/13:0/20:5)	848.676	M+NH4	10.6107	pos	glycerolipids	2.24051	15.0786	C54 H86 O6 N0	2.81824e-05	6.8245e-06	8.88922e-06
315	TG(18:0/16:1/16:1)	848.77	M+NH4	12.4219	pos	glycerolipids	3.70945	24.7896	C53 H98 O6 N0	0.000562798	0.000608612	0.000790589
316	TG(16:0/16:0/21:6)	882.755	M+NH4	13.1304	pos	glycerolipids	4.03683	31.8899	C56 H96 O6 N0	6.40026e-05	9.25494e-05	0.000118551
317	TG(18:1p/20:1/20:1)	942.885	M+NH4	14.0401	pos	glycerolipids	2.32952	5.70382	C61 H112 O5 N0	3.42123e-05	6.00098e-05	5.42169e-05
318	TG(20:0p/20:1/20:5)	964.869	M+NH4	13.714	pos	glycerolipids	2.89829	20.8477	C63 H110 O5 N0	5.81903e-05	0.000152468	0.000123968
319	TG(16:0e/16:1/20:5)	854.76	M+NH4	12.5739	pos	glycerolipids	3.64719	20.1646	C55 H96 O5 N0	5.83224e-05	0.000141295	7.00236e-05
320	TG(4:0/14:0/24:7)	709.54	M+H	6.12756	pos	glycerolipids	4.8701	14.4508	C45 H72 O6	0.000194134	0.000591656	0.000548063
321	TG(18:4/12:0/20:5)	834.661	M+NH4	10.2261	pos	glycerolipids	2.55849	16.4029	C53 H84 O6 N0	4.69565e-05	1.30628e-05	2.67258e-05
322	TG(16:0e/16:1/22:6)	880.775	M+NH4	12.6966	pos	glycerolipids	2.74925	21.6139	C57 H98 O5 N0	6.1315e-05	0.000139815	0.000106586
323	TG(8:0/9:0/10:0)	513.415	M+H	4.88144	pos	glycerolipids	0.478229	18.5083	C30 H56 O6	2.04787e-05	7.51716e-12	7.97816e-05
324	TG(18:0p/16:0/18:1)	862.822	M+NH4	13.8466	pos	glycerolipids	3.27932	5.32881	C55 H104 O5 N0	3.67638e-05	3.92579e-05	2.33679e-05
325	TG(16:0p/18:0/20:1)	890.854	M+NH4	13.9849	pos	glycerolipids	2.22424	5.79827	C57 H108 O5 N0	7.85699e-05	0.000115101	8.61831e-05
326	TG(15:0/20:1/24:0)	976.927	M+NH4	14.5219	pos	glycerolipids	3.73362	23.0174	C62 H118 O6 N0	4.7579e-06	6.55527e-06	9.70389e-06
327	TG(4:0/12:0/20:5)	646.504	M+NH4	4.98931	pos	glycerolipids	0.938076	5.20995	C39 H64 O6 N0	3.8738e-05	3.59735e-05	1.77308e-05
328	TG(18:1/13:0/18:1)	834.755	M+NH4	15.0772	pos	glycerolipids	1.54952	10.3679	C52 H96 O6 N0	2.99345e-06	2.82659e-06	5.44989e-07
329	TG(16:0/16:2/18:1)	846.755	M+NH4	12.0456	pos	glycerolipids	1.32325	5.68177	C53 H96 O6 N0	0.00041512	0.000411993	0.00047982
330	TG(16:0p/16:1/18:3)	828.744	M+NH4	12.4983	pos	glycerolipids	1.92396	5.50336	C53 H94 O5 N0	2.97401e-06	5.04106e-06	2.63725e-06
331	TG(17:0/17:0/17:2)	862.786	M+NH4	16.3144	pos	glycerolipids	2.68719	5.10844	C54 H100 O6 N0	2.74016e-06	1.1252e-06	8.54635e-07
332	TG(18:3/17:3/20:5)	900.708	M+NH4	12.1167	pos	glycerolipids	4.43044	16.849	C58 H90 O6 N0	0.000140361	0.000204592	0.000294743
333	TG(22:6/17:2/17:2)	916.739	M+NH4	12.6509	pos	glycerolipids	4.82304	5.29487	C59 H94 O6 N0	5.0527e-05	7.40135e-05	9.39581e-05
334	TG(12:0e/22:2/22:2)	914.854	M+NH4	13.7139	pos	glycerolipids	1.55377	6.17246	C59 H108 O5 N0	4.16202e-05	6.58243e-05	6.01401e-05
335	TG(18:2p/18:1/20:1)	912.838	M+NH4	13.6593	pos	glycerolipids	2.83782	5.26201	C59 H106 O5 N0	4.50988e-05	0.000135383	8.23913e-05
336	TG(16:0p/20:1/21:1)	930.885	M+NH4	14.3391	pos	glycerolipids	1.14673	5.72667	C60 H112 O5 N0	1.58391e-05	2.98298e-05	2.55656e-05
337	TG(16:0e/18:1/23:4)	909.827	M+H	14.1191	pos	glycerolipids	3.111	5.37652	C60 H108 O5	4.56588e-06	1.00515e-05	1.03802e-05
338	TG(18:0e/20:1/20:1)	946.916	M+NH4	14.5572	pos	glycerolipids	0.695384	6.10987	C61 H116 O5 N0	1.00498e-05	1.92676e-05	1.80495e-05
339	TG(20:1/18:3/20:2)	952.833	M+NH4	13.9199	pos	glycerolipids	0.404552	24.3247	C61 H106 O6 N0	7.10892e-05	4.86981e-05	4.53731e-05
340	TG(20:5/17:1/22:5)	956.77	M+NH4	12.9122	pos	glycerolipids	2.62286	5.05079	C62 H98 O6 N0	6.43793e-05	0.000121307	0.000154641
341	TG(16:0e/22:2/22:2)	970.916	M+NH4	14.5082	pos	glycerolipids	0.130258	5.04626	C63 H116 O5 N0	1.34029e-05	2.80239e-05	2.45998e-05
342	TG(19:2/20:2/22:6)	986.817	M+NH4	13.4919	pos	glycerolipids	2.31195	25.1784	C64 H104 O6 N0	1.67491e-07	7.3905e-07	5.73634e-07
343	TG(19:3/19:3/23:1)	992.864	M+NH4	14.1466	pos	glycerolipids	1.29477	5.09287	C64 H110 O6 N0	1.35168e-05	1.87e-05	2.33188e-05
344	TG(20:1/21:2/22:6)	1016.86	M+NH4	13.1934	pos	glycerolipids	1.92796	18.2109	C66 H110 O6 N0	2.87372e-05	3.40931e-05	3.5408e-05
345	TG(22:3/21:0/21:0)	1042.97	M+NH4	14.7072	pos	glycerolipids	2.1098	5.47703	C67 H124 O6 N0	3.2514e-06	3.81499e-06	3.9239e-06
346	cPA(22:6)	463.226	M-H	1.2985	neg	glycerophospholipids	0.685347	9.80554	C25 H37 O6 N0 P1	1.58528e-05	0.00018258	1.3245e-05
347	dMePE(18:2p/22:6)	798.544	M-H	7.80644	neg	glycerophospholipids	0.531555	18.1742	C47 H78 O7 N1 P1	0.000687353	0.000411661	0.000432592
348	dMePE(16:1/20:5)	762.508	M-H	5.81544	neg	glycerophospholipids	2.00592	36.0477	C43 H74 O8 N1 P1	0.000108231	9.9716e-05	5.10223e-05
349	dMePE(16:1/18:1)	742.539	M-H	7.05481	neg	glycerophospholipids	3.5358	29.5026	C41 H78 O8 N1 P1	7.30386e-05	7.14723e-05	3.91989e-05
350	dMePE(16:0/20:5)	764.524	M-H	6.5555	neg	glycerophospholipids	1.79258	40.8095	C43 H76 O8 N1 P1	0.000237977	6.15548e-05	0.000115754
351	dMePE(16:0/18:1)	744.555	M-H	7.95369	neg	glycerophospholipids	2.48399	44.4751	C41 H80 O8 N1 P1	0.000124788	3.47307e-05	0.00010566
352	dMePE(16:0/16:1)	716.524	M-H	7.0835	neg	glycerophospholipids	4.33966	33.5855	C39 H76 O8 N1 P1	0.000148823	4.03644e-05	0.000110655
353	dMePE(20:1p/22:6)	828.591	M-H	9.2095	neg	glycerophospholipids	1.3776	15.2306	C49 H84 O7 N1 P1	0.000137046	7.94247e-05	8.86915e-05
354	dMePE(16:1/14:0)	688.492	M-H	6.14475	neg	glycerophospholipids	1.93834	26.6756	C37 H72 O8 N1 P1	8.84839e-05	7.64955e-06	4.07636e-05
355	dMePE(18:4/14:0)	710.477	M-H	5.191	neg	glycerophospholipids	2.15978	27.4144	C39 H70 O8 N1 P1	4.54759e-05	9.86654e-07	1.40894e-05
356	dMePE(14:0/22:6)	762.508	M-H	4.53219	neg	glycerophospholipids	1.2347	14.7819	C43 H74 O8 N1 P1	2.75846e-05	9.62544e-05	5.75927e-06
357	dMePE(17:1/20:1)	784.586	M-H	8.43881	neg	glycerophospholipids	1.3721	24.1849	C44 H84 O8 N1 P1	4.34726e-05	0.000116653	1.52134e-05
358	dMePE(16:1/22:3)	794.571	M-H	7.49887	neg	glycerophospholipids	0.991139	32.5204	C45 H82 O8 N1 P1	7.28661e-05	0.000101643	1.87194e-05
359	dMePE(17:1/16:1)	728.524	M-H	6.87956	neg	glycerophospholipids	2.69102	23.1798	C40 H76 O8 N1 P1	4.61171e-05	0.000119726	6.4834e-06
360	dMePE(16:1/22:6)	788.524	M-H	7.20731	neg	glycerophospholipids	0.770465	19.1064	C45 H76 O8 N1 P1	0.00165824	0.000550517	0.000782593
361	dMePE(17:1/20:5)	776.524	M-H	6.36144	neg	glycerophospholipids	1.53565	17.2311	C44 H76 O8 N1 P1	0.000166321	0.0001204	3.05855e-05
362	dMePE(16:1/16:1)	714.508	M-H	6.96856	neg	glycerophospholipids	1.83409	21.1734	C39 H74 O8 N1 P1	9.96507e-05	6.35136e-07	1.91737e-05
363	dMePE(15:1/22:6)	774.508	M-H	5.81094	neg	glycerophospholipids	1.91924	19.1589	C44 H74 O8 N1 P1	2.97475e-05	9.95267e-05	6.9985e-06
364	dMePE(17:1/22:2)	810.602	M-H	8.13056	neg	glycerophospholipids	1.29098	33.5787	C46 H86 O8 N1 P1	7.7919e-05	0.000173105	8.03478e-06
365	dMePE(19:2/22:6)	828.555	M-H	6.73538	neg	glycerophospholipids	0.467718	12.4306	C48 H80 O8 N1 P1	6.73936e-05	0.000112683	1.46448e-05
366	dMePE(18:1/22:6)	816.555	M-H	6.66744	neg	glycerophospholipids	0.726797	16.5125	C47 H80 O8 N1 P1	0.000317821	0.000315587	0.000266724
367	dMePE(15:0/16:1)	702.508	M-H	7.69506	neg	glycerophospholipids	1.45119	7.20088	C38 H74 O8 N1 P1	0.000179136	6.12334e-05	0.000115519
368	dMePE(20:1/18:1)	798.602	M-H	9.78569	neg	glycerophospholipids	0.401364	11.0431	C45 H86 O8 N1 P1	0.000965065	0.00105121	0.00145471
369	dMePE(17:1/22:6)	802.539	M-H	6.6765	neg	glycerophospholipids	1.72519	18.5811	C46 H78 O8 N1 P1	9.96071e-05	0.000249435	6.85322e-05
370	dMePE(19:2/22:2)	836.617	M-H	8.52412	neg	glycerophospholipids	2.19518	30.4254	C48 H88 O8 N1 P1	2.92446e-05	9.04024e-05	1.63717e-05
371	dMePE(36:6/22:6)	1058.76	M-H	9.66869	neg	glycerophospholipids	1.32369	13.1342	C65 H106 O8 N1 P1	5.34293e-06	6.68346e-05	2.7965e-06
372	dMePE(17:1/22:3)	808.586	M-H	7.53169	neg	glycerophospholipids	1.22625	25.3262	C46 H84 O8 N1 P1	3.63507e-05	6.13242e-05	2.49486e-06
373	dMePE(32:1/22:6)	1012.77	M-H	10.3057	neg	glycerophospholipids	0.241387	15.8973	C61 H108 O8 N1 P1	4.68784e-05	0.000251345	8.19282e-05
374	dMePE(20:0/20:1)	828.649	M-H	10.3963	neg	glycerophospholipids	1.71299	8.85694	C47 H92 O8 N1 P1	0.000482477	0.000822753	0.000382653
375	dMePE(35:2/22:6)	1052.81	M-H	11.0681	neg	glycerophospholipids	1.23904	19.1013	C64 H112 O8 N1 P1	2.3143e-05	5.98752e-06	6.93131e-06
376	dMePE(18:2p/17:1)	738.544	M-H	8.53481	neg	glycerophospholipids	0.419027	8.1656	C42 H78 O7 N1 P1	0.000739275	0.000736651	0.000781707
377	dMePE(16:1/20:1)	770.571	M-H	8.019	neg	glycerophospholipids	2.62594	5.77052	C43 H82 O8 N1 P1	0.000116973	7.62413e-05	4.4583e-05
378	dMePE(18:2p/20:5)	772.529	M-H	7.33625	neg	glycerophospholipids	0.646617	8.69175	C45 H76 O7 N1 P1	0.00246404	0.00418759	0.00643368
379	dMePE(18:2p/22:3)	804.591	M-H	9.22975	neg	glycerophospholipids	0.347419	17.1816	C47 H84 O7 N1 P1	0.00196039	0.00145845	0.00130618
380	dMePE(20:2/22:6)	842.571	M-H	6.75531	neg	glycerophospholipids	0.328198	6.30575	C49 H82 O8 N1 P1	3.35002e-05	0.000110464	1.62372e-05
381	LdMePE(18:1)	506.325	M-H	1.93125	neg	glycerophospholipids	1.97199	25.6031	C25 H50 O7 N1 P1	0.000357477	0.000951927	0.000778811
382	LdMePE(16:0)	480.31	M-H	1.83081	neg	glycerophospholipids	2.0477	26.7045	C23 H48 O7 N1 P1	0.000496736	0.000519467	0.00121293
383	LdMePE(16:1)	478.294	M-H	1.55956	neg	glycerophospholipids	2.00197	26.1077	C23 H46 O7 N1 P1	0.000331347	0.000452318	0.000433108
384	LdMePE(18:4)	500.278	M-H	1.33444	neg	glycerophospholipids	1.79994	20.5609	C25 H44 O7 N1 P1	0.000137887	0.000125586	0.000153324
385	LdMePE(20:5)	526.294	M-H	1.43481	neg	glycerophospholipids	1.37845	13.8863	C27 H46 O7 N1 P1	0.000608929	0.000612122	0.000608345
386	LdMePE(14:0)	452.278	M-H	1.48962	neg	glycerophospholipids	0.973892	25.3617	C21 H44 O7 N1 P1	0.00015532	7.33042e-05	0.00037368
387	LdMePE(22:2)	560.372	M-H	2.73519	neg	glycerophospholipids	3.00955	23.1473	C29 H56 O7 N1 P1	2.18985e-05	9.33643e-05	2.59388e-05
388	LdMePE(18:0)	508.341	M-H	2.39794	neg	glycerophospholipids	1.53926	13.9138	C25 H52 O7 N1 P1	0.000108541	0.000865999	0.000846634
389	LPC(16:0)	554.346	M+CH3COO	1.82906	neg	glycerophospholipids	1.21319	34.4576	C24 H50 O7 N1 P1	0.00674085	0.00546684	0.0140921
390	LPC(16:1)	552.331	M+CH3COO	1.55994	neg	glycerophospholipids	4.16864	32.0448	C24 H48 O7 N1 P1	0.0051459	0.00368577	0.00551568
391	LPC(17:1)	566.346	M+CH3COO	1.75294	neg	glycerophospholipids	0.938419	32.132	C25 H50 O7 N1 P1	0.000515499	0.000493213	0.000667106
392	LPC(18:0)	582.378	M+CH3COO	2.35231	neg	glycerophospholipids	0.881679	32.6374	C26 H54 O7 N1 P1	0.00125434	0.00183918	0.00268818
393	LPC(18:1)	580.362	M+CH3COO	1.93106	neg	glycerophospholipids	1.1656	32.8319	C26 H52 O7 N1 P1	0.00578273	0.0109147	0.0096198
394	LPC(18:3)	576.331	M+CH3COO	1.45431	neg	glycerophospholipids	1.01065	30.3135	C26 H48 O7 N1 P1	0.00111089	0.00117138	0.00123376
395	LPC(18:4)	574.315	M+CH3COO	1.33456	neg	glycerophospholipids	1.06295	30.3019	C26 H46 O7 N1 P1	0.00175504	0.00171909	0.00208441
396	LPC(19:1)	594.378	M+CH3COO	2.17819	neg	glycerophospholipids	2.79699	32.038	C27 H54 O7 N1 P1	0.000181056	0.000546925	0.000387367
397	LPC(20:1)	608.393	M+CH3COO	2.46437	neg	glycerophospholipids	1.40776	32.5818	C28 H56 O7 N1 P1	0.00160081	0.00330412	0.00227226
398	LPC(20:2)	606.378	M+CH3COO	2.02331	neg	glycerophospholipids	1.71433	31.7834	C28 H54 O7 N1 P1	0.000890643	0.00167662	0.00121011
399	LPC(20:3)	604.362	M+CH3COO	1.763	neg	glycerophospholipids	1.95656	30.6235	C28 H52 O7 N1 P1	0.000628853	0.000564645	0.000609983
400	LPC(20:4)	602.346	M+CH3COO	1.55625	neg	glycerophospholipids	2.02785	31.1932	C28 H50 O7 N1 P1	0.00177856	0.00158893	0.00109348
401	LPC(20:5)	600.331	M+CH3COO	1.43437	neg	glycerophospholipids	0.722052	29.2425	C28 H48 O7 N1 P1	0.00863418	0.00884601	0.00834807
402	LPC(22:2)	634.409	M+CH3COO	2.72219	neg	glycerophospholipids	0.924435	32.5727	C30 H58 O7 N1 P1	0.000368681	0.0015626	0.000689601
403	LPC(22:4)	630.378	M+CH3COO	1.91331	neg	glycerophospholipids	1.38722	24.1979	C30 H54 O7 N1 P1	0.000626231	0.00120256	0.000790198
404	LPC(14:0)	526.315	M+CH3COO	1.49225	neg	glycerophospholipids	0.930108	32.4963	C22 H46 O7 N1 P1	0.00155088	0.000740366	0.00342985
405	LPC(22:6)	626.346	M+CH3COO	1.55137	neg	glycerophospholipids	0.674499	22.462	C30 H50 O7 N1 P1	0.00962219	0.0209067	0.0164011
406	LPC(18:2)	578.346	M+CH3COO	1.651	neg	glycerophospholipids	1.67638	32.5373	C26 H50 O7 N1 P1	0.000568445	0.00031337	0.000450534
407	LPC(16:2)	550.315	M+CH3COO	1.40369	neg	glycerophospholipids	4.35291	30.4389	C24 H46 O7 N1 P1	0.000283153	0.000202073	0.000252924
408	LPC(21:5)	614.346	M+CH3COO	1.52713	neg	glycerophospholipids	1.58619	26.6289	C29 H50 O7 N1 P1	0.000787769	0.00124479	0.000967665
409	LPC(22:5)	628.362	M+CH3COO	1.65531	neg	glycerophospholipids	2.31152	26.4376	C30 H52 O7 N1 P1	0.00138925	0.00146686	0.00124297
410	LPC(17:0)	568.362	M+CH3COO	2.02581	neg	glycerophospholipids	0.966761	32.3351	C25 H52 O7 N1 P1	0.000984146	0.00166657	0.00219368
411	LPC(19:0)	596.393	M+CH3COO	2.61806	neg	glycerophospholipids	2.91497	28.3995	C27 H56 O7 N1 P1	4.24296e-05	0.000272491	0.000149725
412	LPC(20:0)	610.409	M+CH3COO	2.73381	neg	glycerophospholipids	1.59315	25.9536	C28 H58 O7 N1 P1	3.58315e-05	0.000332258	0.000229858
413	LPC(24:6)	654.378	M+CH3COO	1.79594	neg	glycerophospholipids	1.60844	19.5531	C32 H54 O7 N1 P1	0.000166118	0.000356038	0.000237525
414	LPC(24:5)	656.393	M+CH3COO	1.99131	neg	glycerophospholipids	1.43735	13.9019	C32 H56 O7 N1 P1	9.93084e-05	0.000281088	0.000144236
415	LPC(21:4)	616.362	M+CH3COO	1.75831	neg	glycerophospholipids	1.28095	26.1433	C29 H52 O7 N1 P1	0.000112767	0.000134411	0.00010556
416	LPC(14:1)	524.299	M+CH3COO	1.32812	neg	glycerophospholipids	0.565459	12.5858	C22 H44 O7 N1 P1	5.73321e-05	3.52419e-05	6.8006e-05
417	LPC(15:1)	538.315	M+CH3COO	1.55319	neg	glycerophospholipids	0.534018	24.4973	C23 H46 O7 N1 P1	0.000517157	0.000280843	0.00044925
418	LPC(16:0p)	480.345	M+H	1.71381	pos	glycerophospholipids	2.05783	38.249	C24 H50 O6 N1 P1	0.000232954	0.00486576	0.00354801
419	LPC(22:1)	578.418	M+H	3.2705	pos	glycerophospholipids	1.84387	39.5864	C30 H60 O7 N1 P1	1.55662e-05	0.000196564	4.20251e-05
420	LPC(23:5)	584.371	M+H	1.58119	pos	glycerophospholipids	2.95954	37.5151	C31 H54 O7 N1 P1	7.66097e-05	0.00130329	0.000772249
421	LPC(24:0)	608.465	M+H	5.29681	pos	glycerophospholipids	1.72971	37.3237	C32 H66 O7 N1 P1	3.90142e-05	4.35218e-05	2.40092e-05
422	LPC(24:1)	606.449	M+H	4.31244	pos	glycerophospholipids	2.14285	50.0545	C32 H64 O7 N1 P1	2.06894e-06	2.11106e-05	7.26608e-06
423	LPC(28:0)	664.528	M+H	6.52787	pos	glycerophospholipids	2.23989	35.8453	C36 H74 O7 N1 P1	6.66302e-05	0.000197471	0.000136291
424	LPC(35:4)	754.575	M+H	7.14206	pos	glycerophospholipids	3.97248	38.2319	C43 H80 O7 N1 P1	0.000559683	0.00176719	0.00126722
425	LPC(35:5)	752.559	M+H	6.66025	pos	glycerophospholipids	2.15727	38.5649	C43 H78 O7 N1 P1	0.000498619	0.00106114	0.000942815
426	LPC(37:4)	782.606	M+H	7.97394	pos	glycerophospholipids	3.32411	37.8003	C45 H84 O7 N1 P1	0.00110543	0.00211364	0.00117903
427	LPC(37:6)	778.575	M+H	7.01644	pos	glycerophospholipids	2.11087	38.7834	C45 H80 O7 N1 P1	0.00270111	0.00848244	0.00733971
428	LPC(16:0e)	482.361	M+H	2.05762	pos	glycerophospholipids	2.0057	37.9916	C24 H52 O6 N1 P1	0.00249755	0.0538671	0.0350138
429	LPC(18:0p)	508.376	M+H	2.14731	pos	glycerophospholipids	1.60604	38.28	C26 H54 O6 N1 P1	0.000166845	0.00319901	0.00207727
430	LPC(35:6)	750.543	M+H	6.05713	pos	glycerophospholipids	3.09172	38.6506	C43 H76 O7 N1 P1	0.000298352	0.00043119	0.000532666
431	LPC(22:0)	580.434	M+H	4.15456	pos	glycerophospholipids	1.76673	52.5667	C30 H62 O7 N1 P1	1.28494e-05	3.05619e-05	1.3911e-05
432	LPC(33:4)	726.543	M+H	6.13094	pos	glycerophospholipids	4.31155	37.2565	C41 H76 O7 N1 P1	0.00159638	0.00468259	0.00423863
433	LPC(14:0e)	476.311	M+Na	1.63669	pos	glycerophospholipids	1.66377	5.41848	C22 H48 O6 N1 P1 Na0	2.54967e-05	0.000618906	0.000465285
434	LPC(19:5)	528.308	M+H	1.35119	pos	glycerophospholipids	1.89183	33.731	C27 H46 O7 N1 P1	4.81038e-05	8.40548e-05	6.59582e-05
435	LPC(20:0p)	536.407	M+H	2.798	pos	glycerophospholipids	1.18468	38.066	C28 H58 O6 N1 P1	0.000256146	0.00545207	0.00298711
436	LPC(38:6)	814.572	M+Na	7.45894	pos	glycerophospholipids	2.25943	36.7184	C46 H82 O7 N1 P1 Na0	0.000191284	0.000893987	0.00104325
437	LPC(12:0e)	426.298	M+H	1.35525	pos	glycerophospholipids	2.23208	31.3174	C20 H44 O6 N1 P1	2.76489e-06	0.000123605	5.64598e-05
438	LPC(13:0)	454.293	M+H	1.89569	pos	glycerophospholipids	1.79723	26.8349	C21 H44 O7 N1 P1	0.000381792	0.00109441	0.00107663
439	LPC(18:0e)	510.392	M+H	2.70487	pos	glycerophospholipids	1.76831	38.096	C26 H56 O6 N1 P1	0.000233448	0.00536072	0.00263432
440	LPC(21:6)	554.324	M+H	1.84862	pos	glycerophospholipids	1.92391	30.3572	C29 H48 O7 N1 P1	0.000190293	0.000212702	0.000109155
441	LPC(24:2)	604.434	M+H	3.49469	pos	glycerophospholipids	1.33105	37.5099	C32 H62 O7 N1 P1	1.67238e-05	5.66605e-05	1.6737e-05
442	LPC(14:0p)	452.314	M+H	1.50913	pos	glycerophospholipids	1.3364	33.4937	C22 H46 O6 N1 P1	3.30796e-06	0.000173914	0.000165407
443	LPC(18:1p)	506.361	M+H	1.80763	pos	glycerophospholipids	1.26287	34.5427	C26 H52 O6 N1 P1	1.98742e-05	0.000404654	0.000329098
444	LPC(18:2p)	504.345	M+H	2.06225	pos	glycerophospholipids	4.76949	22.5026	C26 H50 O6 N1 P1	0.00023974	0.00423849	0.00392629
445	LPC(19:4)	530.324	M+H	1.46738	pos	glycerophospholipids	2.49936	31.6096	C27 H48 O7 N1 P1	7.93677e-05	0.000111906	8.16499e-05
446	LPC(20:1p)	534.392	M+H	2.2745	pos	glycerophospholipids	1.14985	37.7642	C28 H56 O6 N1 P1	1.97636e-05	0.000413032	0.000287665
447	LPC(21:3)	560.371	M+H	1.98388	pos	glycerophospholipids	2.88643	32.6562	C29 H54 O7 N1 P1	2.30253e-05	0.00013104	5.41786e-05
448	LPC(13:1)	452.277	M+H	1.61269	pos	glycerophospholipids	2.16122	35.915	C21 H42 O7 N1 P1	0.00108493	0.00101861	0.000613252
449	LPC(17:2)	506.324	M+H	2.14325	pos	glycerophospholipids	1.96805	34.8275	C25 H48 O7 N1 P1	0.00189585	0.00160794	0.000824732
450	LPC(17:4)	502.293	M+H	1.66813	pos	glycerophospholipids	1.6653	37.4355	C25 H44 O7 N1 P1	0.0011594	0.00171343	0.000854733
451	LPC(30:1)	712.525	M+Na	6.74787	pos	glycerophospholipids	1.19641	15.6467	C38 H76 O7 N1 P1 Na0	4.0767e-06	3.86105e-05	3.5241e-05
452	LPC(32:4)	734.51	M+Na	5.62988	pos	glycerophospholipids	4.03198	15.139	C40 H74 O7 N1 P1 Na0	7.72203e-05	0.000483722	0.000402838
453	LPC(33:6)	722.512	M+H	6.98963	pos	glycerophospholipids	1.35434	30.4422	C41 H72 O7 N1 P1	2.4168e-05	4.92888e-05	3.47165e-05
454	LPC(23:4)	586.387	M+H	2.91881	pos	glycerophospholipids	4.06297	13.514	C31 H56 O7 N1 P1	6.94078e-06	0.00010749	3.56597e-05
455	LPC(12:0p)	424.282	M+H	1.26444	pos	glycerophospholipids	4.9885	7.02452	C20 H42 O6 N1 P1	1.17551e-07	7.6258e-05	1.48596e-05
456	LPC(17:3)	504.308	M+H	1.81631	pos	glycerophospholipids	1.27396	21.4683	C25 H46 O7 N1 P1	0.000267275	0.00040164	0.000178594
457	LPC(19:3)	532.34	M+H	1.689	pos	glycerophospholipids	4.98079	24.1814	C27 H50 O7 N1 P1	3.70305e-05	0.000108243	6.57996e-05
458	LPC(26:6)	624.402	M+H	2.16562	pos	glycerophospholipids	1.04495	36.7723	C34 H58 O7 N1 P1	1.28225e-05	8.19617e-05	2.91213e-05
459	LPC(38:2)	822.635	M+Na	9.43925	pos	glycerophospholipids	2.35034	18.2501	C46 H90 O7 N1 P1 Na0	5.05976e-05	9.8141e-05	8.63342e-05
460	LPC(20:0e)	538.423	M+H	3.63881	pos	glycerophospholipids	1.10606	36.9436	C28 H60 O6 N1 P1	8.93757e-06	0.00010265	5.37747e-05
461	LPC(16:1p)	478.329	M+H	1.53244	pos	glycerophospholipids	0.592625	24.0564	C24 H48 O6 N1 P1	1.64289e-06	0.000110131	7.90672e-05
462	LPC(31:1)	726.541	M+Na	7.22462	pos	glycerophospholipids	0.580105	15.6715	C39 H78 O7 N1 P1 Na0	1.36874e-06	4.57198e-05	2.43415e-05
463	LPC(34:4)	762.541	M+Na	6.71181	pos	glycerophospholipids	0.519933	34.9038	C42 H78 O7 N1 P1 Na0	8.9922e-05	0.000186687	0.000219883
464	LPC(36:6)	786.541	M+Na	6.54038	pos	glycerophospholipids	0.687148	14.5363	C44 H78 O7 N1 P1 Na0	2.04512e-05	0.000146026	0.000136077
465	LPE(14:0)	424.247	M-H	1.52388	neg	glycerophospholipids	1.16317	37.9935	C19 H40 O7 N1 P1	0.000812463	0.000514624	0.00130257
466	LPE(16:1)	450.263	M-H	1.60662	neg	glycerophospholipids	1.00046	37.4334	C21 H42 O7 N1 P1	0.00454644	0.00170287	0.00126997
467	LPE(17:0)	466.294	M-H	2.10156	neg	glycerophospholipids	0.96392	33.294	C22 H46 O7 N1 P1	0.00243224	0.00352931	0.00294076
468	LPE(17:1)	464.278	M-H	1.82	neg	glycerophospholipids	1.04349	35.6047	C22 H44 O7 N1 P1	0.00782	0.00339131	0.00210014
469	LPE(18:0)	480.31	M-H	2.43794	neg	glycerophospholipids	0.731757	37.5852	C23 H48 O7 N1 P1	0.00394719	0.0176358	0.00965155
470	LPE(18:1)	478.294	M-H	1.99669	neg	glycerophospholipids	1.22199	37.5914	C23 H46 O7 N1 P1	0.010399	0.00637495	0.00427183
471	LPE(18:4)	472.247	M-H	1.36294	neg	glycerophospholipids	0.917888	37.4178	C23 H40 O7 N1 P1	0.00147099	0.000642202	0.000485667
472	LPE(19:0)	494.325	M-H	2.71462	neg	glycerophospholipids	1.15606	33.3174	C24 H50 O7 N1 P1	0.000186276	0.000986899	0.000756779
473	LPE(19:1)	492.31	M-H	2.29588	neg	glycerophospholipids	2.10735	35.493	C24 H48 O7 N1 P1	0.00185005	0.00138365	0.000858079
474	LPE(20:1)	506.325	M-H	2.55594	neg	glycerophospholipids	0.700084	37.6343	C25 H50 O7 N1 P1	0.0063307	0.00519963	0.0031478
475	LPE(20:2)	504.31	M-H	2.14894	neg	glycerophospholipids	1.2343	36.9379	C25 H48 O7 N1 P1	0.00812486	0.00363626	0.00212215
476	LPE(20:4)	500.278	M-H	1.66138	neg	glycerophospholipids	2.10577	37.3637	C25 H44 O7 N1 P1	0.00494003	0.0020268	0.00227312
477	LPE(20:5)	498.263	M-H	1.4665	neg	glycerophospholipids	0.576945	32.6439	C25 H42 O7 N1 P1	0.0198371	0.0100358	0.00798006
478	LPE(21:1)	520.341	M-H	3.04569	neg	glycerophospholipids	1.36924	36.8117	C26 H52 O7 N1 P1	0.00105912	0.0009299	0.000343483
479	LPE(22:0)	536.372	M-H	3.17919	neg	glycerophospholipids	1.0095	18.9453	C27 H56 O7 N1 P1	0.000261773	0.0034984	0.00279293
480	LPE(22:2)	532.341	M-H	2.68463	neg	glycerophospholipids	0.797365	37.3121	C27 H52 O7 N1 P1	0.0104475	0.00268167	0.00274636
481	LPE(22:3)	530.325	M-H	2.288	neg	glycerophospholipids	1.07947	36.4787	C27 H50 O7 N1 P1	0.0130536	0.00632357	0.00237822
482	LPE(22:5)	526.294	M-H	1.69694	neg	glycerophospholipids	0.926231	36.3079	C27 H46 O7 N1 P1	0.0107595	0.00351509	0.00277339
483	LPE(22:6)	524.278	M-H	1.59088	neg	glycerophospholipids	0.981292	31.1087	C27 H44 O7 N1 P1	0.0325332	0.0195334	0.0153131
484	LPE(16:0)	452.278	M-H	1.88925	neg	glycerophospholipids	1.08236	37.7202	C21 H44 O7 N1 P1	0.00150973	0.00212165	0.00247773
485	LPE(21:5)	512.278	M-H	1.56856	neg	glycerophospholipids	0.764175	32.4037	C26 H44 O7 N1 P1	0.00153153	0.00061618	0.000463666
486	LPE(20:3)	502.294	M-H	1.81844	neg	glycerophospholipids	1.33892	35.0168	C25 H46 O7 N1 P1	0.00108234	0.000615358	0.000367797
487	LPE(22:4)	528.31	M-H	1.96412	neg	glycerophospholipids	1.13659	39.8809	C27 H48 O7 N1 P1	0.00703871	0.00290479	0.00176184
488	LPE(22:1)	534.357	M-H	3.49994	neg	glycerophospholipids	1.8517	30.3483	C27 H54 O7 N1 P1	0.000275219	0.000213555	0.000103238
489	LPE(18:2)	476.278	M-H	1.68981	neg	glycerophospholipids	0.889123	37.3087	C23 H44 O7 N1 P1	0.00117617	0.000256896	0.000291626
490	LPE(18:3)	474.263	M-H	1.48425	neg	glycerophospholipids	0.677831	36.0196	C23 H42 O7 N1 P1	0.000985779	0.000465165	0.000323293
491	LPE(20:0)	508.341	M-H	2.39906	neg	glycerophospholipids	1.01009	14.1039	C25 H52 O7 N1 P1	0.00012074	0.00087867	0.000945332
492	LPE(21:4)	514.294	M-H	1.78694	neg	glycerophospholipids	0.821456	37.3875	C26 H46 O7 N1 P1	0.000695584	0.000240718	6.10032e-05
493	LPE(24:5)	554.325	M-H	2.04856	neg	glycerophospholipids	0.422983	16.6361	C29 H50 O7 N1 P1	0.000319026	0.000172147	5.21407e-05
494	LPE(16:2)	448.247	M-H	1.43988	neg	glycerophospholipids	0.739615	27.4599	C21 H40 O7 N1 P1	9.32752e-05	2.21717e-05	1.70622e-05
495	LPE(24:0)	564.403	M-H	4.16375	neg	glycerophospholipids	1.34739	12.3011	C29 H60 O7 N1 P1	2.17113e-06	3.06521e-05	2.76725e-05
496	LPE(19:4)	486.263	M-H	1.51044	neg	glycerophospholipids	0.955183	26.2099	C24 H42 O7 N1 P1	7.20206e-05	3.714e-05	2.49902e-05
497	LPE(18:0p)	488.311	M+Na	2.76662	pos	glycerophospholipids	1.8932	11.6864	C23 H48 O6 N1 P1 Na0	2.33434e-05	0.000431877	0.000573599
498	LPE(20:1p)	490.33	M-H	2.89894	neg	glycerophospholipids	0.729039	7.06487	C25 H50 O6 N1 P1	0.000974714	0.00891071	0.0105129
499	LPE(16:0p)	460.28	M+Na	2.12281	pos	glycerophospholipids	1.95635	9.76781	C21 H44 O6 N1 P1 Na0	7.13289e-06	0.000103045	0.000135235
500	LPE(20:0p)	492.346	M-H	3.71287	neg	glycerophospholipids	1.7152	6.56584	C25 H52 O6 N1 P1	3.03836e-05	0.000324195	0.000305436
501	LPG(18:1)	509.288	M-H	1.46356	neg	glycerophospholipids	0.894444	28.0034	C24 H47 O9 N0 P1	0.000248622	0.000751639	0.000553565
502	LPG(16:0)	483.273	M-H	1.34056	neg	glycerophospholipids	0.925916	29.0086	C22 H45 O9 N0 P1	0.00270648	0.00947937	0.00355974
503	LPG(16:1)	481.257	M-H	1.24725	neg	glycerophospholipids	0.597331	26.6105	C22 H43 O9 N0 P1	0.000399613	0.000516792	0.000439178
504	LPG(18:0)	511.304	M-H	1.72894	neg	glycerophospholipids	1.69463	27.17	C24 H49 O9 N0 P1	0.000174935	0.000729407	0.000670279
505	LPG(20:3)	557.285	M+Na	1.25544	pos	glycerophospholipids	4.38829	9.35089	C26 H47 O9 N0 P1 Na0	3.8155e-06	0.00014382	0.000104551
506	LPG(20:5)	529.257	M-H	1.16813	neg	glycerophospholipids	0.985287	20.8469	C26 H43 O9 N0 P1	0.000153784	0.000199398	0.000156624
507	LPG(22:6)	555.273	M-H	1.24294	neg	glycerophospholipids	0.562732	26.3268	C28 H45 O9 N0 P1	7.47603e-05	0.00181637	0.00140265
508	LPG(20:4)	531.273	M-H	1.25794	neg	glycerophospholipids	0.90814	24.1527	C26 H45 O9 N0 P1	6.68632e-05	0.000253051	0.000153765
509	LPG(14:0)	455.242	M-H	1.20237	neg	glycerophospholipids	0.86431	15.4983	C20 H41 O9 N0 P1	1.85186e-05	0.000186303	9.86726e-06
510	LPG(18:2)	531.269	M+Na	1.17681	pos	glycerophospholipids	3.20276	5.03194	C24 H45 O9 N0 P1 Na0	8.29709e-06	1.7653e-05	1.3319e-05
511	LPG(30:1)	679.491	M+H	5.16431	pos	glycerophospholipids	0.989667	12.9554	C36 H71 O9 N0 P1	1.1503e-05	1.2345e-05	1.07046e-05
512	LPI(20:1)	625.336	M-H	1.74206	neg	glycerophospholipids	0.837102	41.836	C29 H55 O12 N0 P1	0.00034027	0.00754227	0.00786668
513	LPI(20:4)	619.289	M-H	1.26356	neg	glycerophospholipids	1.05035	43.5074	C29 H49 O12 N0 P1	0.000356062	0.00241329	0.000814203
514	LPI(20:5)	617.273	M-H	1.1575	neg	glycerophospholipids	1.51549	42.2657	C29 H47 O12 N0 P1	0.000376984	0.00155746	0.000747138
515	LPI(18:0)	599.32	M-H	1.67744	neg	glycerophospholipids	1.74943	42.4304	C27 H53 O12 N0 P1	0.000143532	0.00233459	0.00495803
516	LPI(18:1)	597.305	M-H	1.43856	neg	glycerophospholipids	1.08064	41.8844	C27 H51 O12 N0 P1	4.77411e-05	0.00066723	0.000628909
517	LPI(20:2)	623.32	M-H	1.50737	neg	glycerophospholipids	1.54571	39.1759	C29 H53 O12 N0 P1	1.51778e-05	0.000544451	0.000399281
518	LPI(22:6)	643.289	M-H	1.225	neg	glycerophospholipids	1.16506	31.0422	C31 H49 O12 N0 P1	3.57525e-05	0.000342427	0.000170419
519	LPI(20:3)	621.305	M-H	1.36606	neg	glycerophospholipids	1.10649	39.4017	C29 H51 O12 N0 P1	3.6233e-05	0.0003878	0.00011859
520	LPI(17:0)	585.305	M-H	1.47056	neg	glycerophospholipids	1.09425	33.1932	C26 H51 O12 N0 P1	7.246e-07	0.000247765	0.000292817
521	LPI(16:0)	571.289	M-H	1.387	neg	glycerophospholipids	0.238881	21.6543	C25 H49 O12 N0 P1	8.82926e-05	0.000463299	0.000580963
522	LPS(22:2)	576.331	M-H	1.97494	neg	glycerophospholipids	2.67463	21.7767	C28 H52 O9 N1 P1	0.00044738	0.000368764	0.000137253
523	LPS(18:0)	524.299	M-H	1.78294	neg	glycerophospholipids	0.695271	23.7247	C24 H48 O9 N1 P1	0.000779627	0.00323223	0.00530682
524	LPS(20:1)	550.315	M-H	1.88744	neg	glycerophospholipids	2.79562	23.153	C26 H50 O9 N1 P1	0.000678849	0.000420713	0.000410846
525	LPS(22:6)	570.283	M+H	1.27494	pos	glycerophospholipids	2.19097	7.5942	C28 H44 O9 N1 P1	0.000254875	0.000599205	0.000520598
526	LPS(20:5)	544.267	M+H	1.201	pos	glycerophospholipids	1.33661	6.55789	C26 H42 O9 N1 P1	0.000100473	0.000106087	0.000163412
527	LPS(17:0)	512.298	M+H	1.63231	pos	glycerophospholipids	0.162932	5.35967	C23 H46 O9 N1 P1	3.2146e-06	8.62291e-05	0.000166398
528	LPS(20:4)	544.268	M-H	1.30219	neg	glycerophospholipids	1.52585	6.7261	C26 H44 O9 N1 P1	0.000106352	0.00011362	0.000130298
529	PA(26:5/18:0)	805.575	M-H	6.72069	neg	glycerophospholipids	4.96729	31.9708	C47 H83 O8 N0 P1	0.000552147	0.00203126	0.00651392
530	PA(18:0p/22:6)	731.502	M-H	14.1835	neg	glycerophospholipids	0.807202	13.9541	C43 H73 O7 N0 P1	4.2103e-05	5.16426e-05	6.06499e-05
531	PA(18:0p/22:2)	739.565	M-H	14.4294	neg	glycerophospholipids	0.765951	12.5013	C43 H81 O7 N0 P1	1.37274e-05	2.22809e-05	6.06267e-05
532	PA(14:0e/22:6)	677.455	M-H	1.69581	neg	glycerophospholipids	1.77359	23.8934	C39 H67 O7 N0 P1	0.000291743	0.00125449	0.00187734
533	PA(30:5/16:1)	831.591	M-H	6.98831	neg	glycerophospholipids	4.50285	18.4745	C49 H85 O8 N0 P1	0.000287902	0.000784715	0.00317925
534	PA(30:5/22:4)	909.638	M-H	7.82975	neg	glycerophospholipids	4.79913	14.5256	C55 H91 O8 N0 P1	0.00022341	0.000160722	0.000165721
535	PA(16:0p/17:1)	643.471	M-H	1.75094	neg	glycerophospholipids	4.97842	8.48576	C36 H69 O7 N0 P1	5.2166e-05	0.00106627	0.000664232
536	PA(28:4/18:3)	829.575	M-H	6.34588	neg	glycerophospholipids	4.91159	11.4091	C49 H83 O8 N0 P1	0.000308708	0.000744163	0.00250015
537	PA(18:1p/18:2)	681.486	M-H	1.96206	neg	glycerophospholipids	2.04337	22.9059	C39 H71 O7 N0 P1	7.99717e-06	0.000199477	0.00022318
538	PA(24:5/18:0)	777.544	M-H	5.702	neg	glycerophospholipids	4.96117	11.0203	C45 H79 O8 N0 P1	0.000737372	0.00156935	0.00638924
539	PA(26:6/17:0)	789.544	M-H	5.53056	neg	glycerophospholipids	4.95416	12.2009	C46 H79 O8 N0 P1	0.000229966	0.000341178	0.000855569
540	PA(26:6/18:0)	803.56	M-H	5.96006	neg	glycerophospholipids	4.90633	11.3896	C47 H81 O8 N0 P1	0.0018871	0.00395625	0.0135656
541	PA(22:6/23:1)	815.56	M-H	5.55169	neg	glycerophospholipids	4.32284	5.86292	C48 H81 O8 N0 P1	0.000139324	0.000223252	0.000137701
542	PA(32:5/17:1)	873.638	M-H	8.82875	neg	glycerophospholipids	4.91905	7.12306	C52 H91 O8 N0 P1	0.000489793	0.000219365	0.000459294
543	PA(20:0p/16:1)	685.518	M-H	4.67225	neg	glycerophospholipids	4.3711	6.13297	C39 H75 O7 N0 P1	6.20866e-05	2.989e-05	8.72072e-06
544	PA(30:5/16:0)	833.607	M-H	7.62781	neg	glycerophospholipids	4.27004	8.83708	C49 H87 O8 N0 P1	0.000132464	0.00040661	0.00146176
545	PA(31:5/20:2)	899.654	M-H	8.85825	neg	glycerophospholipids	4.50781	9.06561	C54 H93 O8 N0 P1	0.000119725	2.61924e-05	6.22014e-05
546	PA(31:5/22:2)	927.685	M-H	9.69487	neg	glycerophospholipids	4.86638	11.6018	C56 H97 O8 N0 P1	6.91485e-05	1.18929e-05	3.32564e-05
547	PA(12:0e/20:4)	625.424	M-H	1.60394	neg	glycerophospholipids	0.314235	5.43427	C35 H63 O7 N0 P1	0.000570266	0.00127873	0.00202334
548	PA(18:0e/16:0)	661.518	M-H	2.13912	neg	glycerophospholipids	2.59475	12.7844	C37 H75 O7 N0 P1	1.51293e-06	0.000105646	1.37847e-05
549	PA(14:0e/20:5)	651.44	M-H	1.66162	neg	glycerophospholipids	0.673079	13.0577	C37 H65 O7 N0 P1	0.000116783	0.000220885	0.000357122
550	PA(25:6/17:0)	775.528	M-H	5.1785	neg	glycerophospholipids	4.19782	5.53409	C45 H77 O8 N0 P1	5.52647e-05	9.81351e-05	0.000267953
551	PA(26:5/18:1)	803.56	M-H	5.00919	neg	glycerophospholipids	4.77815	5.45136	C47 H81 O8 N0 P1	3.49292e-05	6.32219e-05	6.10678e-05
552	PA(28:4/17:1)	819.591	M-H	7.05875	neg	glycerophospholipids	2.94602	14.9616	C48 H85 O8 N0 P1	0.000487128	0.000884082	0.00302621
553	PA(27:4/18:1)	819.591	M-H	7.9525	neg	glycerophospholipids	0.874253	11.6057	C48 H85 O8 N0 P1	0.0029723	0.000677711	0.00209351
554	PA(28:4/18:1)	833.607	M-H	8.31919	neg	glycerophospholipids	2.65417	6.16718	C49 H87 O8 N0 P1	0.000457819	0.0001355	0.000370517
555	PA(27:0/20:5)	847.622	M-H	7.97831	neg	glycerophospholipids	3.55056	7.89837	C50 H89 O8 N0 P1	0.000100172	0.000128723	0.000368925
556	PA(30:5/20:4)	881.607	M-H	6.94425	neg	glycerophospholipids	3.65182	8.22956	C53 H87 O8 N0 P1	0.000301217	0.000262156	0.000311482
557	PA(31:5/20:5)	893.607	M-H	7.03787	neg	glycerophospholipids	3.12277	17.5277	C54 H87 O8 N0 P1	0.000278067	6.34153e-05	0.000129693
558	PA(31:5/20:1)	901.669	M-H	9.47781	neg	glycerophospholipids	4.54875	7.24452	C54 H95 O8 N0 P1	0.000138364	2.07553e-05	7.41259e-05
559	PA(31:5/22:5)	921.638	M-H	7.87894	neg	glycerophospholipids	4.48932	9.28067	C56 H91 O8 N0 P1	0.000118974	2.55695e-05	5.61039e-05
560	PC(16:1/20:5)	800.52	M+Na	5.78769	pos	glycerophospholipids	2.82	50.4384	C44 H76 O8 N1 P1 Na0	0.000341919	0.000207575	0.000432671
561	PC(18:1/18:1)	844.607	M+CH3COO	8.06425	neg	glycerophospholipids	1.90203	15.6767	C44 H84 O8 N1 P1	0.003704	0.000554111	0.00219119
562	PC(18:1/20:5)	864.576	M+CH3COO	6.52219	neg	glycerophospholipids	0.473608	31.2389	C46 H80 O8 N1 P1	0.0035161	0.000284477	0.000845144
563	PC(16:0/20:1)	846.623	M+CH3COO	8.76606	neg	glycerophospholipids	2.58376	19.8613	C44 H86 O8 N1 P1	0.00140024	0.000327129	0.000987542
564	PC(16:0/20:3)	842.592	M+CH3COO	7.36212	neg	glycerophospholipids	1.18737	19.2247	C44 H82 O8 N1 P1	0.000954524	0.00025126	0.000863651
565	PC(20:1/18:1)	872.639	M+CH3COO	8.857	neg	glycerophospholipids	0.984909	23.8835	C46 H88 O8 N1 P1	0.00129315	0.000286095	0.000651304
566	PC(16:0/16:1)	790.56	M+CH3COO	7.08744	neg	glycerophospholipids	3.24892	18.197	C40 H78 O8 N1 P1	0.00794677	0.00166606	0.00485494
567	PC(17:1/16:0)	804.576	M+CH3COO	7.51731	neg	glycerophospholipids	1.64741	17.3871	C41 H80 O8 N1 P1	0.00144374	0.000239751	0.000971761
568	PC(16:0/18:1)	818.592	M+CH3COO	7.95256	neg	glycerophospholipids	4.81861	25.8204	C42 H82 O8 N1 P1	0.00715068	0.00190249	0.00525165
569	PC(16:1/18:1)	816.576	M+CH3COO	7.23844	neg	glycerophospholipids	2.98866	26.1144	C42 H80 O8 N1 P1	0.00426768	0.00127484	0.0026434
570	PC(18:0/20:5)	866.592	M+CH3COO	7.48625	neg	glycerophospholipids	0.702142	31.2761	C46 H82 O8 N1 P1	0.00418132	0.000848642	0.00218676
571	PC(16:1/14:0)	762.529	M+CH3COO	6.14469	neg	glycerophospholipids	2.08841	23.6793	C38 H74 O8 N1 P1	0.00383893	0.000504699	0.00192079
572	PC(17:1/18:1)	830.592	M+CH3COO	7.62437	neg	glycerophospholipids	2.76968	17.4992	C43 H82 O8 N1 P1	0.000575192	0.000142327	0.000374287
573	PC(16:0/22:6)	864.576	M+CH3COO	6.91763	neg	glycerophospholipids	0.378764	31.2419	C46 H80 O8 N1 P1	0.0164522	0.00375983	0.0102703
574	PC(17:0/18:1)	832.607	M+CH3COO	8.33125	neg	glycerophospholipids	1.93545	22.0442	C43 H84 O8 N1 P1	0.00092144	0.000229382	0.000728488
575	PC(17:0/22:6)	878.592	M+CH3COO	7.30525	neg	glycerophospholipids	0.865556	30.2723	C47 H82 O8 N1 P1	0.00369968	0.000635098	0.00178849
576	PC(20:1/20:5)	892.607	M+CH3COO	7.56963	neg	glycerophospholipids	0.851965	30.5515	C48 H84 O8 N1 P1	0.00201138	0.000398697	0.00108136
577	PC(15:0/16:1)	776.545	M+CH3COO	6.62075	neg	glycerophospholipids	2.46408	22.4412	C39 H76 O8 N1 P1	0.000827559	0.000138194	0.00046191
578	PC(18:4/14:0)	748.489	M+Na	5.19519	pos	glycerophospholipids	2.45891	50.4856	C40 H72 O8 N1 P1 Na0	0.000192272	4.32539e-05	0.000129033
579	PC(16:0/18:3)	814.56	M+CH3COO	6.59675	neg	glycerophospholipids	0.743309	25.8862	C42 H78 O8 N1 P1	0.00151565	0.000375517	0.00100529
580	PC(16:0/21:5)	852.576	M+CH3COO	6.84794	neg	glycerophospholipids	1.7166	30.291	C45 H80 O8 N1 P1	0.00302102	0.000695347	0.00153931
581	PC(17:0/22:5)	880.607	M+CH3COO	7.61838	neg	glycerophospholipids	0.827304	23.286	C47 H84 O8 N1 P1	0.00151725	0.00052937	0.0012612
582	PC(18:4/18:1)	838.56	M+CH3COO	6.26919	neg	glycerophospholipids	0.94153	18.4623	C44 H78 O8 N1 P1	0.00118259	0.000536723	0.000579657
583	PC(16:0/20:5)	838.56	M+CH3COO	6.55625	neg	glycerophospholipids	0.78054	28.7099	C44 H78 O8 N1 P1	0.0136806	0.00245425	0.00736177
584	PC(19:1/18:1)	858.623	M+CH3COO	8.55312	neg	glycerophospholipids	0.920625	9.31759	C45 H86 O8 N1 P1	0.000496125	0.000113042	0.000356359
585	PC(16:1/22:6)	862.56	M+CH3COO	6.14175	neg	glycerophospholipids	0.332185	30.3405	C46 H78 O8 N1 P1	0.00484043	0.000546483	0.00292138
586	PC(18:1/22:6)	890.592	M+CH3COO	6.84125	neg	glycerophospholipids	1.17622	23.8932	C48 H82 O8 N1 P1	0.000538624	0.000337305	0.000291934
587	PC(16:1/16:1)	788.545	M+CH3COO	6.3325	neg	glycerophospholipids	0.445796	21.3919	C40 H76 O8 N1 P1	0.00320547	0.000526267	0.00144593
588	PC(18:4/16:0)	812.545	M+CH3COO	6.179	neg	glycerophospholipids	2.00416	29.3201	C42 H76 O8 N1 P1	0.00328032	0.000739938	0.00175153
589	PC(14:0/18:3)	786.529	M+CH3COO	5.64912	neg	glycerophospholipids	0.693592	16.4566	C40 H74 O8 N1 P1	0.000686669	0.000111646	0.000224108
590	PC(17:1/16:1)	802.56	M+CH3COO	6.79938	neg	glycerophospholipids	1.72756	18.3844	C41 H78 O8 N1 P1	0.000275125	5.07169e-05	0.000188814
591	PC(18:0/20:4)	868.607	M+CH3COO	8.08894	neg	glycerophospholipids	1.13116	28.76	C46 H84 O8 N1 P1	0.000891805	0.000156193	0.000426796
592	PC(20:1/20:3)	896.639	M+CH3COO	8.45237	neg	glycerophospholipids	1.72592	16.8775	C48 H88 O8 N1 P1	0.00078969	0.000207363	0.000514298
593	PC(14:0/14:0)	700.489	M+Na	5.93262	pos	glycerophospholipids	3.19273	17.4462	C36 H72 O8 N1 P1 Na0	1.38844e-05	2.44284e-06	2.22321e-05
594	PC(16:0/21:1)	860.639	M+CH3COO	9.14588	neg	glycerophospholipids	0.626825	10.2677	C45 H88 O8 N1 P1	0.000252027	7.04903e-05	0.000157929
595	PC(17:0/22:4)	882.623	M+CH3COO	8.17662	neg	glycerophospholipids	0.552365	19.4793	C47 H86 O8 N1 P1	0.000461026	9.73763e-05	0.000260264
596	PC(17:1/22:6)	876.576	M+CH3COO	6.62781	neg	glycerophospholipids	0.728437	30.6958	C47 H80 O8 N1 P1	0.00120887	0.000180914	0.000588764
597	PC(20:1/20:1)	900.67	M+CH3COO	9.49031	neg	glycerophospholipids	0.592304	24.5567	C48 H92 O8 N1 P1	0.000225986	5.31974e-05	0.000142779
598	PC(18:1/22:4)	894.623	M+CH3COO	7.85369	neg	glycerophospholipids	1.10161	16.0341	C48 H86 O8 N1 P1	0.000948793	0.000723785	0.000666033
599	PC(20:5/22:6)	874.536	M+Na	5.56994	pos	glycerophospholipids	2.60192	28.4246	C50 H78 O8 N1 P1 Na0	7.5845e-05	0.000108365	0.000265714
600	PC(12:0/12:0)	622.444	M+H	5.03456	pos	glycerophospholipids	0.185607	14.4676	C32 H64 O8 N1 P1	0.000145957	2.28361e-05	9.70394e-05
601	PC(16:1/14:1)	760.513	M+CH3COO	5.39637	neg	glycerophospholipids	1.24714	16.0686	C38 H72 O8 N1 P1	0.000259036	2.44881e-05	9.40992e-05
602	PC(15:0/16:0)	778.56	M+CH3COO	7.25244	neg	glycerophospholipids	0.757128	15.3515	C39 H78 O8 N1 P1	0.000276387	6.38939e-05	0.00021573
603	PC(15:0/20:5)	824.545	M+CH3COO	5.91212	neg	glycerophospholipids	1.19032	26.8865	C43 H76 O8 N1 P1	0.000663927	5.18143e-05	0.000268402
604	PC(16:0/20:4)	840.576	M+CH3COO	7.2085	neg	glycerophospholipids	1.07363	29.7447	C44 H80 O8 N1 P1	0.00215028	0.000443543	0.00105611
605	PC(15:0/22:6)	850.56	M+CH3COO	6.46319	neg	glycerophospholipids	0.918771	9.27529	C45 H78 O8 N1 P1	0.00191415	0.000347701	0.00127267
606	PC(18:1/21:5)	878.592	M+CH3COO	6.97863	neg	glycerophospholipids	1.11489	21.3344	C47 H82 O8 N1 P1	0.000638602	0.000195841	0.000368541
607	PC(18:2/22:6)	888.576	M+CH3COO	6.35062	neg	glycerophospholipids	0.38098	14.0993	C48 H80 O8 N1 P1	0.000485735	0.000108166	0.000313409
608	PC(20:1/21:5)	906.623	M+CH3COO	7.81625	neg	glycerophospholipids	0.21119	25.6249	C49 H86 O8 N1 P1	0.000290264	6.94975e-05	0.000159677
609	PC(19:0/22:6)	906.623	M+CH3COO	8.10856	neg	glycerophospholipids	0.879671	11.3424	C49 H86 O8 N1 P1	0.000252578	9.06687e-05	0.000133416
610	PC(14:0p/20:5)	736.528	M+H	7.62556	pos	glycerophospholipids	1.74803	17.7062	C42 H74 O7 N1 P1	0.00141618	0.00175099	0.00169103
611	PC(14:0e/22:6)	822.565	M+CH3COO	6.54225	neg	glycerophospholipids	1.13847	14.6775	C44 H78 O7 N1 P1	0.00125447	0.000942655	0.00119395
612	PC(20:1/22:6)	882.598	M+Na	7.8865	pos	glycerophospholipids	4.21536	44.0951	C50 H86 O8 N1 P1 Na0	5.62394e-05	6.96615e-05	0.000156419
613	PC(20:5/20:5)	848.52	M+Na	5.19894	pos	glycerophospholipids	1.99933	21.6073	C48 H76 O8 N1 P1 Na0	4.79036e-05	1.90687e-05	4.86923e-05
614	PC(16:0/14:0)	764.545	M+CH3COO	6.87075	neg	glycerophospholipids	1.24057	19.2646	C38 H76 O8 N1 P1	0.000492065	9.47948e-05	0.000360459
615	PC(16:2/14:0)	760.513	M+CH3COO	5.64456	neg	glycerophospholipids	0.067678	22.6901	C38 H72 O8 N1 P1	0.000113497	7.11437e-06	5.2439e-05
616	PC(16:0/17:0)	806.592	M+CH3COO	8.09362	neg	glycerophospholipids	0.18903	23.5686	C41 H82 O8 N1 P1	0.00011159	2.4035e-05	8.79122e-05
617	PC(15:0/18:3)	800.545	M+CH3COO	6.11019	neg	glycerophospholipids	4.96845	12.5413	C41 H76 O8 N1 P1	0.00012158	4.02259e-05	0.000111804
618	PC(18:0/16:0)	820.607	M+CH3COO	8.59725	neg	glycerophospholipids	0.152899	9.10179	C42 H84 O8 N1 P1	3.48943e-05	5.46942e-05	1.68013e-05
619	PC(18:4/16:1)	810.529	M+CH3COO	5.38938	neg	glycerophospholipids	0.823499	24.0881	C42 H74 O8 N1 P1	0.00164529	0.000268552	0.000673763
620	PC(17:0/18:3)	828.576	M+CH3COO	7.086	neg	glycerophospholipids	1.79763	8.55101	C43 H80 O8 N1 P1	0.000606437	6.81974e-05	0.000297875
621	PC(15:0/20:4)	826.56	M+CH3COO	6.70519	neg	glycerophospholipids	1.26855	5.76356	C43 H78 O8 N1 P1	0.00101313	0.0002468	0.000709519
622	PC(18:4/18:3)	834.529	M+CH3COO	4.87375	neg	glycerophospholipids	0.18517	11.9867	C44 H74 O8 N1 P1	8.28359e-05	1.7183e-05	3.23054e-05
623	PC(18:0/20:1)	874.654	M+CH3COO	9.46375	neg	glycerophospholipids	0.128657	17.541	C46 H90 O8 N1 P1	0.000215032	4.02836e-05	0.000118799
624	PC(18:3/20:5)	860.545	M+CH3COO	5.28437	neg	glycerophospholipids	0.37589	12.5646	C46 H76 O8 N1 P1	0.000298541	5.39814e-05	0.000115604
625	PC(17:0/22:3)	884.639	M+CH3COO	8.64319	neg	glycerophospholipids	0.0277288	16.4994	C47 H88 O8 N1 P1	0.000169135	4.71882e-05	0.000120254
626	PC(20:1/22:2)	926.686	M+CH3COO	9.69225	neg	glycerophospholipids	0.839044	23.5631	C50 H94 O8 N1 P1	0.000126609	2.61013e-05	5.66161e-05
627	PC(20:1/22:3)	924.67	M+CH3COO	9.11637	neg	glycerophospholipids	0.275266	12.8785	C50 H92 O8 N1 P1	0.000131632	3.11845e-05	7.68056e-05
628	PC(20:2/22:6)	916.607	M+CH3COO	7.18119	neg	glycerophospholipids	0.110702	14.9283	C50 H84 O8 N1 P1	0.000596571	0.000130825	0.000324855
629	PC(22:2/22:6)	944.639	M+CH3COO	8.12312	neg	glycerophospholipids	0.213341	13.2299	C52 H88 O8 N1 P1	0.000392247	9.11477e-05	0.000224646
630	PC(17:4/16:0)	740.522	M+H	5.68938	pos	glycerophospholipids	2.78245	48.8147	C41 H74 O8 N1 P1	0.00127216	0.000428878	0.00093561
631	PC(16:0e/20:1)	832.644	M+CH3COO	9.30381	neg	glycerophospholipids	1.58588	26.5366	C44 H88 O7 N1 P1	0.000309196	0.000283344	0.000301527
632	PC(17:1/20:1)	800.616	M+H	9.79888	pos	glycerophospholipids	1.85541	45.8286	C45 H86 O8 N1 P1	0.000206389	0.000495433	0.000559906
633	PC(14:0e/16:1)	748.55	M+CH3COO	6.73406	neg	glycerophospholipids	1.49025	27.4002	C38 H76 O7 N1 P1	0.000255123	0.000258238	0.000213169
634	PC(16:0p/22:4)	794.606	M+H	9.47819	pos	glycerophospholipids	1.95754	18.8472	C46 H84 O7 N1 P1	0.000302489	0.000379816	0.000271731
635	PC(16:0e/16:1)	776.581	M+CH3COO	7.66519	neg	glycerophospholipids	1.96949	32.0246	C40 H80 O7 N1 P1	0.00201806	0.0017848	0.00141886
636	PC(16:0e/20:5)	824.581	M+CH3COO	7.12788	neg	glycerophospholipids	0.939228	17.8788	C44 H80 O7 N1 P1	0.00208158	0.00120496	0.00139194
637	PC(16:0e/22:5)	852.612	M+CH3COO	7.72187	neg	glycerophospholipids	0.696131	34.7572	C46 H84 O7 N1 P1	0.0017633	0.0013944	0.00162536
638	PC(16:0e/22:6)	850.597	M+CH3COO	7.40244	neg	glycerophospholipids	0.698886	14.4106	C46 H82 O7 N1 P1	0.0107902	0.00402393	0.00425774
639	PC(22:5/23:6)	916.583	M+Na	6.04094	pos	glycerophospholipids	3.1688	19.4267	C53 H84 O8 N1 P1 Na0	2.80885e-05	9.66304e-05	0.000136469
640	PC(16:0e/17:0)	792.612	M+CH3COO	8.63888	neg	glycerophospholipids	1.37579	22.2835	C41 H84 O7 N1 P1	0.000149757	0.00013958	0.000129728
641	PC(16:0e/18:1)	804.612	M+CH3COO	8.50375	neg	glycerophospholipids	1.2198	25.5936	C42 H84 O7 N1 P1	0.000909417	0.000785993	0.000754698
642	PC(16:0p/18:1)	802.597	M+CH3COO	7.81269	neg	glycerophospholipids	2.22212	9.75555	C42 H82 O7 N1 P1	0.00032676	0.00025975	0.000264911
643	PC(18:0e/22:6)	878.628	M+CH3COO	8.32938	neg	glycerophospholipids	1.34581	14.2267	C48 H86 O7 N1 P1	0.000979249	0.000552733	0.000591922
644	PC(16:0e/20:4)	826.597	M+CH3COO	7.76088	neg	glycerophospholipids	1.13897	27.4882	C44 H82 O7 N1 P1	0.000315268	0.00021742	0.0002191
645	PC(16:0e/22:2)	858.659	M+CH3COO	9.43037	neg	glycerophospholipids	1.09295	32.4071	C46 H90 O7 N1 P1	0.000370811	0.000233175	0.000256121
646	PC(16:0e/22:4)	854.628	M+CH3COO	8.31987	neg	glycerophospholipids	1.59547	35.0299	C46 H86 O7 N1 P1	0.000684896	0.000515437	0.000548113
647	PC(18:0p/22:6)	876.612	M+CH3COO	7.55588	neg	glycerophospholipids	0.813894	9.31169	C48 H84 O7 N1 P1	0.000717516	0.000477395	0.000566354
648	PC(20:0p/16:1)	830.628	M+CH3COO	8.61463	neg	glycerophospholipids	1.28514	11.6224	C44 H86 O7 N1 P1	0.000456315	0.000241956	0.000167494
649	PC(14:0e/22:5)	824.581	M+CH3COO	6.8335	neg	glycerophospholipids	1.03996	22.3957	C44 H80 O7 N1 P1	0.0003159	0.000286777	0.00030508
650	PC(16:0e/22:3)	856.644	M+CH3COO	8.80663	neg	glycerophospholipids	1.1633	24.2264	C46 H88 O7 N1 P1	0.000243498	0.00017484	0.000185528
651	PC(16:0e/20:2)	830.628	M+CH3COO	8.60431	neg	glycerophospholipids	1.20447	16.2935	C44 H86 O7 N1 P1	0.000464809	0.000340304	0.000167067
652	PC(16:0p/18:0)	768.588	M+Na	8.56312	pos	glycerophospholipids	2.72249	17.7767	C42 H84 O7 N1 P1 Na0	7.08415e-05	0.000189969	0.000178625
653	PC(16:0p/16:1)	774.565	M+CH3COO	6.86512	neg	glycerophospholipids	1.87262	24.6481	C40 H78 O7 N1 P1	0.000130544	0.0001426	0.000111046
654	PC(16:0e/20:3)	828.612	M+CH3COO	8.06588	neg	glycerophospholipids	1.02759	18.5421	C44 H84 O7 N1 P1	0.00018157	0.000191724	0.000152082
655	PC(18:0/16:1)	760.585	M+H	7.96075	pos	glycerophospholipids	1.485	44.5828	C42 H82 O8 N1 P1	0.0174223	0.0127461	0.0258926
656	PC(16:0e/21:5)	838.597	M+CH3COO	7.40475	neg	glycerophospholipids	2.19239	22.8208	C45 H82 O7 N1 P1	0.00105589	0.00077176	0.000885348
657	PC(18:0e/20:1)	802.668	M+H	9.94337	pos	glycerophospholipids	2.62558	45.7504	C46 H92 O7 N1 P1	7.84116e-05	0.000115854	7.92971e-05
658	PC(17:4/17:0)	754.538	M+H	7.82925	pos	glycerophospholipids	0.948222	43.5779	C42 H76 O8 N1 P1	0.000250411	0.000168864	0.000266489
659	PC(16:0e/18:3)	800.581	M+CH3COO	7.17719	neg	glycerophospholipids	1.0823	30.2077	C42 H80 O7 N1 P1	0.000390424	0.000353313	0.000379175
660	PC(16:0p/20:5)	822.565	M+CH3COO	6.31131	neg	glycerophospholipids	1.19204	11.6147	C44 H78 O7 N1 P1	0.000188076	0.000116035	0.000155571
661	PC(17:0/20:1)	802.632	M+H	9.16419	pos	glycerophospholipids	2.07127	46.9442	C45 H88 O8 N1 P1	0.000585529	0.000321759	0.000468182
662	PC(17:4/20:1)	794.569	M+H	8.55956	pos	glycerophospholipids	1.86827	40.9181	C45 H80 O8 N1 P1	0.000145801	0.000205684	0.000180202
663	PC(16:0p/22:6)	848.581	M+CH3COO	6.67781	neg	glycerophospholipids	0.317624	7.81864	C46 H80 O7 N1 P1	0.00143657	0.0010592	0.00139397
664	PC(17:0/14:1)	718.538	M+H	8.17856	pos	glycerophospholipids	0.376417	44.156	C39 H76 O8 N1 P1	0.00050259	0.000349225	0.000347826
665	PC(17:4/18:0)	768.554	M+H	8.2695	pos	glycerophospholipids	1.41235	44.2635	C43 H78 O8 N1 P1	0.00155113	0.00105575	0.00111443
666	PC(17:4/18:1)	766.538	M+H	7.66831	pos	glycerophospholipids	1.54522	39.8552	C43 H76 O8 N1 P1	0.00559405	0.00415983	0.00469796
667	PC(17:0/19:3)	784.585	M+H	8.82569	pos	glycerophospholipids	1.92646	42.438	C44 H82 O8 N1 P1	0.000115426	0.00010848	0.000113884
668	PC(20:0e/22:6)	848.653	M+H	8.93131	pos	glycerophospholipids	2.98528	48.2528	C50 H90 O7 N1 P1	0.000321749	0.000218009	0.000341408
669	PC(20:0p/22:6)	904.644	M+CH3COO	8.36206	neg	glycerophospholipids	1.08161	17.0504	C50 H88 O7 N1 P1	0.000935523	0.000517587	0.000602906
670	PC(17:4/18:3)	762.507	M+H	4.83413	pos	glycerophospholipids	3.20985	37.7145	C43 H72 O8 N1 P1	1.52776e-05	4.70098e-06	8.28989e-06
671	PC(17:0/19:2)	786.601	M+H	9.41875	pos	glycerophospholipids	1.71939	43.2349	C44 H84 O8 N1 P1	0.000120234	0.000200064	0.000183626
672	PC(16:0/21:4)	796.585	M+H	6.62087	pos	glycerophospholipids	2.02046	45.2883	C45 H82 O8 N1 P1	0.0004049	0.000794604	0.00102761
673	PC(16:0p/22:2)	798.637	M+H	17.0497	pos	glycerophospholipids	3.81333	33.7907	C46 H88 O7 N1 P1	4.93939e-06	1.05106e-05	7.75745e-07
674	PC(16:1p/22:2)	796.621	M+H	9.94556	pos	glycerophospholipids	4.48837	14.8426	C46 H86 O7 N1 P1	0.000340856	0.000534118	0.000452366
675	PC(18:2/23:6)	844.585	M+H	6.99394	pos	glycerophospholipids	4.56611	22.6626	C49 H82 O8 N1 P1	5.82547e-05	0.000179251	0.000175317
676	PC(20:0p/16:0)	832.644	M+CH3COO	9.29269	neg	glycerophospholipids	1.11396	10.2056	C44 H88 O7 N1 P1	0.000253864	0.000280898	0.00031096
677	PC(18:0e/20:5)	852.612	M+CH3COO	8.07794	neg	glycerophospholipids	0.633899	10.6332	C46 H84 O7 N1 P1	0.000962263	0.000672307	0.000748546
678	PC(18:0e/21:5)	866.628	M+CH3COO	8.29988	neg	glycerophospholipids	2.00147	9.48608	C47 H86 O7 N1 P1	0.000366282	0.00041104	0.000708468
679	PC(20:0p/20:1)	886.691	M+CH3COO	10.0998	neg	glycerophospholipids	0.696376	19.2909	C48 H94 O7 N1 P1	7.96591e-05	7.40047e-05	6.28224e-05
680	PC(18:0e/22:5)	880.644	M+CH3COO	8.5635	neg	glycerophospholipids	0.450273	20.7675	C48 H88 O7 N1 P1	0.000186726	0.000139385	0.000151401
681	PC(20:0p/22:4)	908.675	M+CH3COO	9.1445	neg	glycerophospholipids	0.831463	22.0768	C50 H92 O7 N1 P1	8.94754e-05	5.8894e-05	6.14435e-05
682	PC(20:0p/22:5)	906.659	M+CH3COO	8.59719	neg	glycerophospholipids	0.549788	14.5161	C50 H90 O7 N1 P1	0.000196024	0.000128677	0.000145703
683	PC(16:0/19:5)	766.538	M+H	5.9925	pos	glycerophospholipids	2.96459	46.0378	C43 H76 O8 N1 P1	0.00213951	0.000812931	0.00199675
684	PC(14:0p/20:3)	740.559	M+H	8.57394	pos	glycerophospholipids	3.25223	14.1515	C42 H78 O7 N1 P1	0.000216882	0.000365339	0.000244026
685	PC(14:0p/22:3)	768.59	M+H	9.25719	pos	glycerophospholipids	3.13362	10.6731	C44 H82 O7 N1 P1	0.00211387	0.00329162	0.00209906
686	PC(17:0/19:4)	782.569	M+H	5.43006	pos	glycerophospholipids	2.95625	40.3906	C44 H80 O8 N1 P1	9.78532e-05	7.60553e-05	0.000116215
687	PC(18:0/21:4)	824.616	M+H	8.16744	pos	glycerophospholipids	2.23312	42.5712	C47 H86 O8 N1 P1	0.000859695	0.000488616	0.000863763
688	PC(18:2p/22:2)	822.637	M+H	10.0052	pos	glycerophospholipids	1.98687	18.6156	C48 H88 O7 N1 P1	2.39042e-05	4.11174e-05	3.20164e-05
689	PC(18:1p/22:5)	840.588	M+Na	7.57581	pos	glycerophospholipids	2.82715	11.6	C48 H84 O7 N1 P1 Na0	1.16173e-05	7.86767e-05	8.64323e-05
690	PC(14:0e/21:5)	810.565	M+CH3COO	6.64169	neg	glycerophospholipids	0.8149	10.4108	C43 H78 O7 N1 P1	0.000441698	0.000320677	0.00038879
691	PC(18:0/23:5)	908.639	M+CH3COO	7.831	neg	glycerophospholipids	0.588276	13.439	C49 H88 O8 N1 P1	0.000389869	0.000293382	0.000344092
692	PC(20:0p/21:5)	892.644	M+CH3COO	8.32038	neg	glycerophospholipids	0.702934	14.3003	C49 H88 O7 N1 P1	9.05864e-05	5.65865e-05	6.8129e-05
693	PC(20:1p/22:6)	902.628	M+CH3COO	7.68938	neg	glycerophospholipids	2.06234	10.316	C50 H86 O7 N1 P1	7.167e-05	5.08784e-05	6.01641e-05
694	PC(18:2p/18:0)	770.606	M+H	8.08056	pos	glycerophospholipids	1.77973	47.0252	C44 H84 O7 N1 P1	0.000584875	0.00131461	0.000954071
695	PC(22:6/23:3)	898.632	M+H	6.94862	pos	glycerophospholipids	3.00175	39.7732	C53 H88 O8 N1 P1	2.83265e-05	0.000143955	0.000108193
696	PC(11:0/16:0)	664.491	M+H	5.48794	pos	glycerophospholipids	2.25506	41.5277	C35 H70 O8 N1 P1	2.91826e-05	9.60558e-06	2.98383e-05
697	PC(20:2/23:6)	872.616	M+H	7.78188	pos	glycerophospholipids	4.35526	48.2109	C51 H86 O8 N1 P1	0.000100796	0.000135377	0.000172306
698	PC(28:2/16:1)	896.71	M+H	10.2652	pos	glycerophospholipids	1.48595	11.0827	C52 H98 O8 N1 P1	3.55845e-05	4.15966e-05	1.95549e-05
699	PC(11:0/12:0)	608.429	M+H	5.01575	pos	glycerophospholipids	2.19659	31.1364	C31 H62 O8 N1 P1	0.000269528	5.67145e-05	0.000192798
700	PC(17:4/14:0)	712.491	M+H	6.14	pos	glycerophospholipids	3.24281	30.4781	C39 H70 O8 N1 P1	6.3301e-05	2.41455e-05	5.80339e-05
701	PC(16:0p/14:0)	690.543	M+H	7.06513	pos	glycerophospholipids	2.40024	19.8213	C38 H76 O7 N1 P1	8.58474e-05	0.00033853	0.00018341
702	PC(18:0/14:1)	732.554	M+H	7.58025	pos	glycerophospholipids	0.388408	43.7094	C40 H78 O8 N1 P1	0.00116749	0.000952947	0.000970654
703	PC(14:0p/18:1)	716.559	M+H	8.74669	pos	glycerophospholipids	2.04244	11.2651	C40 H78 O7 N1 P1	4.41691e-05	0.000122331	0.000207139
704	PC(15:1/18:0)	746.569	M+H	8.89331	pos	glycerophospholipids	0.796349	43.8879	C41 H80 O8 N1 P1	0.000145794	0.000151227	0.000155721
705	PC(16:1p/17:0)	752.556	M+Na	7.94738	pos	glycerophospholipids	3.54454	5.39579	C41 H80 O7 N1 P1 Na0	0.000354094	0.000178737	0.000249962
706	PC(16:0/17:3)	742.538	M+H	7.70544	pos	glycerophospholipids	0.40608	44.8476	C41 H76 O8 N1 P1	0.00012564	0.000109171	0.000116133
707	PC(19:5/14:0)	738.507	M+H	6.479	pos	glycerophospholipids	0.201041	18.1453	C41 H72 O8 N1 P1	7.10386e-05	3.87446e-05	5.57052e-05
708	PC(16:1p/18:0)	766.572	M+Na	8.21275	pos	glycerophospholipids	3.72759	6.20204	C42 H82 O7 N1 P1 Na0	0.000231198	0.000368099	0.000273256
709	PC(16:0/19:4)	768.554	M+H	5.90125	pos	glycerophospholipids	1.15863	45.9038	C43 H78 O8 N1 P1	0.000162534	0.000124461	0.000145278
710	PC(14:0p/21:5)	750.543	M+H	8.14213	pos	glycerophospholipids	0.0539209	12.5769	C43 H76 O7 N1 P1	0.00329478	0.00344983	0.00288466
711	PC(17:4/19:0)	782.569	M+H	7.96425	pos	glycerophospholipids	0.444012	17.7788	C44 H80 O8 N1 P1	0.000231771	0.000332474	0.000957606
712	PC(16:0p/22:3)	796.621	M+H	16.9832	pos	glycerophospholipids	1.8961	33.4208	C46 H86 O7 N1 P1	5.77603e-06	1.07589e-05	4.30572e-07
713	PC(16:0/22:5)	808.585	M+H	5.2395	pos	glycerophospholipids	0.658521	42.8837	C46 H82 O8 N1 P1	0.000180708	6.68036e-05	0.00011551
714	PC(16:1p/22:5)	790.575	M+H	8.75756	pos	glycerophospholipids	1.86633	17.0696	C46 H80 O7 N1 P1	0.000688506	0.00103293	0.000733861
715	PC(17:1/22:2)	826.632	M+H	9.84219	pos	glycerophospholipids	1.42321	13.3452	C47 H88 O8 N1 P1	3.66073e-05	4.24576e-05	4.73047e-05
716	PC(20:0e/22:5)	850.668	M+H	9.15162	pos	glycerophospholipids	1.84969	44.3262	C50 H92 O7 N1 P1	0.000261759	0.000315304	0.000203683
717	PC(25:4/20:1)	906.695	M+H	9.4315	pos	glycerophospholipids	1.12769	46.2189	C53 H96 O8 N1 P1	2.68368e-05	3.62404e-05	3.3035e-05
718	PC(35:3/19:4)	1028.8	M+H	11.0665	pos	glycerophospholipids	2.33618	14.4473	C62 H110 O8 N1 P1	2.28577e-05	5.51615e-06	8.45694e-06
719	PC(16:0e/18:2)	802.597	M+CH3COO	7.80994	neg	glycerophospholipids	0.00556942	9.35656	C42 H82 O7 N1 P1	0.000317034	0.000286243	0.000261543
720	PC(14:0e/20:5)	796.55	M+CH3COO	6.18081	neg	glycerophospholipids	1.21583	10.1693	C42 H76 O7 N1 P1	0.000222052	0.000146313	0.000174683
721	PC(16:0/23:5)	880.607	M+CH3COO	6.94494	neg	glycerophospholipids	1.43711	6.05693	C47 H84 O8 N1 P1	0.000627933	0.000542877	0.000644835
722	PC(18:1/23:5)	906.623	M+CH3COO	7.02194	neg	glycerophospholipids	0.0568373	18.1547	C49 H86 O8 N1 P1	0.000153115	0.00015378	0.000149399
723	PC(20:1/23:5)	934.654	M+CH3COO	8.06244	neg	glycerophospholipids	1.34759	14.2537	C51 H90 O8 N1 P1	3.2367e-05	2.76376e-05	3.55785e-05
724	PC(22:6/23:5)	952.607	M+CH3COO	6.02275	neg	glycerophospholipids	0.249347	8.86668	C53 H84 O8 N1 P1	0.000410716	0.00027256	0.000440762
725	PE(16:1/14:0)	662.476	M+H	6.35206	pos	glycerophospholipids	1.89965	43.0902	C35 H68 O8 N1 P1	0.000276319	0.000105874	0.00017652
726	PE(18:1/14:0)	688.492	M-H	7.27581	neg	glycerophospholipids	0.744337	39.756	C37 H72 O8 N1 P1	0.000847026	0.000204854	0.000343376
727	PE(20:1/14:0)	716.524	M-H	8.14719	neg	glycerophospholipids	1.69076	32.9314	C39 H76 O8 N1 P1	0.000922496	0.000287841	0.000427441
728	PE(16:1/18:1)	714.508	M-H	7.39419	neg	glycerophospholipids	1.1651	40.7687	C39 H74 O8 N1 P1	0.00042528	0.000113859	0.000150912
729	PE(14:0/20:5)	708.461	M-H	5.7715	neg	glycerophospholipids	1.31337	57.1916	C39 H68 O8 N1 P1	0.00311943	0.000364051	0.000676908
730	PE(18:0p/17:1)	714.544	M-H	9.14044	neg	glycerophospholipids	1.08387	41.5983	C40 H78 O7 N1 P1	0.00460518	0.00420876	0.0044589
731	PE(18:0/18:1)	744.555	M-H	8.90044	neg	glycerophospholipids	2.4531	28.9162	C41 H80 O8 N1 P1	0.000383268	0.000227584	0.000231047
732	PE(16:0/20:5)	736.492	M-H	6.73787	neg	glycerophospholipids	0.727054	53.9853	C41 H72 O8 N1 P1	0.00267528	0.000443101	0.000868132
733	PE(14:0/22:6)	734.477	M-H	6.17475	neg	glycerophospholipids	2.79719	58.328	C41 H70 O8 N1 P1	0.00224359	0.000383067	0.000734169
734	PE(17:0/20:5)	750.508	M-H	7.15125	neg	glycerophospholipids	1.3184	56.179	C42 H74 O8 N1 P1	0.002761	0.000565555	0.000896178
735	PE(18:0p/20:1)	756.591	M-H	10.1564	neg	glycerophospholipids	0.586221	45.0431	C43 H84 O7 N1 P1	0.00445178	0.00556706	0.00434974
736	PE(20:1p/18:1)	754.576	M-H	9.5395	neg	glycerophospholipids	0.748063	29.5753	C43 H82 O7 N1 P1	0.00877834	0.00709493	0.00712097
737	PE(16:0p/22:3)	752.56	M-H	8.93262	neg	glycerophospholipids	0.710203	34.9315	C43 H80 O7 N1 P1	0.00274247	0.00177578	0.00192679
738	PE(18:0/20:5)	764.524	M-H	7.63644	neg	glycerophospholipids	0.376012	57.9375	C43 H76 O8 N1 P1	0.0148941	0.00278706	0.00647448
739	PE(18:0p/20:5)	748.529	M-H	8.12775	neg	glycerophospholipids	0.491003	48.1635	C43 H76 O7 N1 P1	0.0102974	0.00399917	0.00584734
740	PE(18:1/20:5)	762.508	M-H	6.85981	neg	glycerophospholipids	0.631508	56.2051	C43 H74 O8 N1 P1	0.00229742	0.000381027	0.000584125
741	PE(16:0p/22:6)	746.513	M-H	7.57263	neg	glycerophospholipids	0.789631	39.8591	C43 H74 O7 N1 P1	0.00548649	0.00340698	0.00374739
742	PE(18:0p/21:1)	770.607	M-H	10.4183	neg	glycerophospholipids	1.31775	27.2032	C44 H86 O7 N1 P1	0.00122522	0.00158174	0.00138074
743	PE(17:0/22:2)	784.586	M-H	9.42019	neg	glycerophospholipids	1.84998	40.9108	C44 H84 O8 N1 P1	0.000462045	0.000285433	0.000453622
744	PE(19:0/20:5)	778.539	M-H	7.96856	neg	glycerophospholipids	1.34671	39.3437	C44 H78 O8 N1 P1	0.00116923	0.000404747	0.000591141
745	PE(17:0/22:6)	776.524	M-H	7.46444	neg	glycerophospholipids	1.94131	49.5185	C44 H76 O8 N1 P1	0.00208253	0.00100865	0.00115214
746	PE(18:0/22:2)	798.602	M-H	9.78538	neg	glycerophospholipids	0.795728	44.1055	C45 H86 O8 N1 P1	0.000985503	0.00107759	0.00153453
747	PE(18:0p/22:2)	782.607	M-H	10.2003	neg	glycerophospholipids	0.449102	42.9124	C45 H86 O7 N1 P1	0.0186283	0.0173175	0.017846
748	PE(18:0p/22:3)	780.591	M-H	9.64994	neg	glycerophospholipids	0.438732	39.5072	C45 H84 O7 N1 P1	0.0102042	0.00751146	0.007799
749	PE(18:0p/22:4)	778.576	M-H	9.02031	neg	glycerophospholipids	1.05638	45.0007	C45 H82 O7 N1 P1	0.00187865	0.00132722	0.00143375
750	PE(20:1/20:4)	792.555	M-H	8.27988	neg	glycerophospholipids	0.681934	53.3127	C45 H80 O8 N1 P1	0.00105824	0.000576213	0.000965703
751	PE(20:1/20:5)	790.539	M-H	7.76788	neg	glycerophospholipids	1.56922	58.503	C45 H78 O8 N1 P1	0.00207451	0.00242337	0.000739891
752	PE(18:1/22:6)	788.524	M-H	7.2055	neg	glycerophospholipids	1.03291	60.7271	C45 H76 O8 N1 P1	0.00168223	0.000585128	0.000793999
753	PE(18:1p/22:6)	772.529	M-H	7.66744	neg	glycerophospholipids	0.992235	38.7793	C45 H76 O7 N1 P1	0.00176227	0.00110413	0.00121146
754	PE(19:0/22:6)	804.555	M-H	8.28031	neg	glycerophospholipids	1.1739	31.3437	C46 H80 O8 N1 P1	0.000212454	0.00018631	0.000256953
755	PE(20:1p/22:2)	808.623	M-H	10.227	neg	glycerophospholipids	0.622627	46.9143	C47 H88 O7 N1 P1	0.00680766	0.00583105	0.00592774
756	PE(20:1p/22:3)	806.607	M-H	9.68281	neg	glycerophospholipids	1.6755	38.7331	C47 H86 O7 N1 P1	0.00363025	0.00271625	0.00270433
757	PE(20:1p/22:4)	804.591	M-H	9.22956	neg	glycerophospholipids	0.91782	44.1369	C47 H84 O7 N1 P1	0.00200786	0.0013765	0.00148139
758	PE(20:1/22:6)	816.555	M-H	8.03544	neg	glycerophospholipids	1.00242	54.4025	C47 H80 O8 N1 P1	0.000922263	0.000507661	0.000597513
759	PE(20:1p/22:6)	800.56	M-H	8.46394	neg	glycerophospholipids	0.593922	41.8409	C47 H80 O7 N1 P1	0.00758009	0.00549765	0.00527991
760	PE(18:0p/19:1)	742.576	M-H	9.76475	neg	glycerophospholipids	1.26246	18.7485	C42 H82 O7 N1 P1	0.0038382	0.00468909	0.0042256
761	PE(20:0p/22:2)	810.638	M-H	10.8212	neg	glycerophospholipids	0.835724	36.5479	C47 H90 O7 N1 P1	0.000485059	0.000397753	0.000308715
762	PE(17:0/18:1)	730.539	M-H	8.501	neg	glycerophospholipids	1.10941	37.4555	C40 H78 O8 N1 P1	0.000258852	9.48757e-05	0.000123735
763	PE(16:0/20:4)	738.508	M-H	7.23275	neg	glycerophospholipids	3.37103	47.2258	C41 H74 O8 N1 P1	0.0006583	0.000139083	0.000188468
764	PE(18:0p/22:5)	776.56	M-H	8.65687	neg	glycerophospholipids	0.886564	50.3447	C45 H80 O7 N1 P1	0.00533746	0.00402726	0.0041459
765	PE(18:0p/21:4)	764.56	M-H	8.74544	neg	glycerophospholipids	0.871704	19.8518	C44 H80 O7 N1 P1	0.00359166	0.00306254	0.00323788
766	PE(12:0/14:0)	608.429	M+H	5.01562	pos	glycerophospholipids	1.5556	42.4732	C31 H62 O8 N1 P1	0.000270213	5.67047e-05	0.000181509
767	PE(17:0/22:3)	782.571	M-H	8.8085	neg	glycerophospholipids	1.7871	38.044	C44 H82 O8 N1 P1	0.000214082	0.000111409	0.000172367
768	PE(18:0p/17:0)	716.56	M-H	9.53363	neg	glycerophospholipids	1.00964	34.5704	C40 H80 O7 N1 P1	0.000533856	0.000432843	0.00119814
769	PE(18:1p/18:1)	726.544	M-H	8.7095	neg	glycerophospholipids	0.837485	22.2159	C41 H78 O7 N1 P1	0.00384107	0.00365807	0.00384506
770	PE(18:0/20:4)	766.539	M-H	8.252	neg	glycerophospholipids	0.875976	50.8492	C43 H78 O8 N1 P1	0.00373798	0.00109467	0.00175537
771	PE(18:0/22:4)	794.571	M-H	8.75144	neg	glycerophospholipids	1.23648	41.4626	C45 H82 O8 N1 P1	0.000456538	0.00025824	0.000447893
772	PE(20:1p/21:2)	794.607	M-H	9.91756	neg	glycerophospholipids	1.11057	18.6985	C46 H86 O7 N1 P1	0.0016328	0.00136532	0.00147498
773	PE(18:0/24:6)	818.571	M-H	8.46844	neg	glycerophospholipids	3.712	27.2445	C47 H82 O8 N1 P1	7.29944e-05	7.77601e-05	7.42811e-05
774	PE(22:0/22:2)	854.664	M-H	10.4129	neg	glycerophospholipids	1.22208	35.9552	C49 H94 O8 N1 P1	0.000162967	0.000317642	0.00010228
775	PE(14:0/22:3)	740.524	M-H	7.68987	neg	glycerophospholipids	3.56441	27.2173	C41 H76 O8 N1 P1	0.000304334	8.13794e-05	0.000164877
776	PE(15:0/22:6)	748.492	M-H	6.63825	neg	glycerophospholipids	1.76284	30.2748	C42 H72 O8 N1 P1	0.000381392	6.2796e-05	0.000120736
777	PE(20:1p/24:6)	828.591	M-H	8.93037	neg	glycerophospholipids	1.56957	31.7572	C49 H84 O7 N1 P1	0.00015909	9.87365e-05	0.000103645
778	PE(20:1p/17:1)	740.56	M-H	9.15813	neg	glycerophospholipids	1.10115	24.3902	C42 H80 O7 N1 P1	0.00572707	0.00449173	0.00449692
779	PE(18:0p/18:1)	728.56	M-H	9.40512	neg	glycerophospholipids	1.074	28.8726	C41 H80 O7 N1 P1	0.00541785	0.0049866	0.00528588
780	PE(16:1p/22:6)	744.497	M-H	6.803	neg	glycerophospholipids	1.53455	14.9531	C43 H72 O7 N1 P1	0.000146777	6.31069e-05	7.56822e-05
781	PE(16:0p/18:1)	700.529	M-H	8.66731	neg	glycerophospholipids	0.964229	27.2048	C39 H76 O7 N1 P1	0.00698747	0.00621021	0.00607637
782	PE(18:4/14:0)	682.445	M-H	5.36194	neg	glycerophospholipids	1.61694	39.1883	C37 H66 O8 N1 P1	0.00031063	4.32547e-05	7.47889e-05
783	PE(17:1/14:0)	674.477	M-H	6.81888	neg	glycerophospholipids	1.90745	35.8934	C36 H70 O8 N1 P1	0.000139549	2.85307e-05	6.85017e-05
784	PE(20:1/18:1)	770.571	M-H	9.04131	neg	glycerophospholipids	2.22104	33.3066	C43 H82 O8 N1 P1	0.000580683	0.000375918	0.000210191
785	PE(16:1/22:6)	760.492	M-H	6.34206	neg	glycerophospholipids	4.48989	54.2536	C43 H72 O8 N1 P1	0.000270431	5.97401e-05	7.02709e-05
786	PE(18:0p/21:5)	762.544	M-H	8.1765	neg	glycerophospholipids	0.858271	30.4947	C44 H78 O7 N1 P1	0.00434976	0.0030577	0.00334537
787	PE(20:1p/22:5)	802.576	M-H	8.69325	neg	glycerophospholipids	0.958751	48.3601	C47 H82 O7 N1 P1	0.00242471	0.0016389	0.00180193
788	PE(20:1/22:4)	820.586	M-H	8.70475	neg	glycerophospholipids	1.54581	18.4626	C47 H84 O8 N1 P1	0.000397992	0.000536045	0.000294844
789	PE(16:1/17:0)	702.508	M-H	7.69937	neg	glycerophospholipids	1.8099	25.4992	C38 H74 O8 N1 P1	0.000244713	7.32774e-05	0.00010954
790	PE(15:0/20:5)	722.477	M-H	6.26356	neg	glycerophospholipids	2.0284	35.3079	C40 H70 O8 N1 P1	0.000308709	3.44878e-05	5.77162e-05
791	PE(20:1/22:2)	824.617	M-H	9.83356	neg	glycerophospholipids	1.15383	46.5355	C47 H88 O8 N1 P1	0.000183648	0.000103641	0.000140119
792	PE(20:1p/21:5)	788.56	M-H	8.422	neg	glycerophospholipids	0.955577	17.9647	C46 H80 O7 N1 P1	0.000686997	0.000426892	0.000411741
793	PE(16:0p/20:5)	720.497	M-H	7.24	neg	glycerophospholipids	0.707109	39.5616	C41 H72 O7 N1 P1	0.00242137	0.000821798	0.00103321
794	PE(20:2/22:2)	822.602	M-H	9.26106	neg	glycerophospholipids	1.79974	36.2447	C47 H86 O8 N1 P1	0.000209876	0.000138759	0.000143106
795	PE(20:1p/21:1)	796.623	M-H	10.4572	neg	glycerophospholipids	0.906916	13.5264	C46 H88 O7 N1 P1	0.00247001	0.00241108	0.00202816
796	PE(14:0/18:3)	684.461	M-H	5.8225	neg	glycerophospholipids	0.837842	27.3227	C37 H68 O8 N1 P1	0.000108043	1.06737e-05	3.69094e-05
797	PE(16:0/18:3)	712.492	M-H	6.79675	neg	glycerophospholipids	0.817595	23.2329	C39 H72 O8 N1 P1	0.000151752	2.60927e-05	5.95766e-05
798	PE(18:0p/19:4)	736.529	M-H	8.22331	neg	glycerophospholipids	1.56337	12.9728	C42 H76 O7 N1 P1	0.000785026	0.000485422	0.000500237
799	PE(19:1/22:2)	810.602	M-H	9.50931	neg	glycerophospholipids	0.73591	17.1011	C46 H86 O8 N1 P1	8.58099e-05	6.14136e-05	8.29944e-05
800	PE(16:0p/21:5)	734.513	M-H	7.60794	neg	glycerophospholipids	0.682806	25.3364	C42 H74 O7 N1 P1	0.00547471	0.00199524	0.00259341
801	PE(20:0/22:2)	826.633	M-H	9.8625	neg	glycerophospholipids	1.37489	25.3697	C47 H90 O8 N1 P1	0.000223862	0.000359701	0.000172234
802	PE(14:0/20:2)	714.508	M-H	7.70312	neg	glycerophospholipids	1.70393	17.5373	C39 H74 O8 N1 P1	0.000121722	4.56103e-05	6.93952e-05
803	PE(16:0p/22:2)	754.576	M-H	16.9767	neg	glycerophospholipids	0.288202	12.2509	C43 H82 O7 N1 P1	0.000239391	1.45616e-05	1.74143e-05
804	PE(22:6/14:1)	732.461	M-H	5.42344	neg	glycerophospholipids	1.35097	15.7158	C41 H68 O8 N1 P1	4.93846e-05	2.42115e-06	6.85207e-06
805	PE(16:0p/18:3)	696.497	M-H	7.32025	neg	glycerophospholipids	0.57067	33.2976	C39 H72 O7 N1 P1	0.000174482	0.000119187	0.000129907
806	PE(14:0/22:5)	736.492	M-H	6.45856	neg	glycerophospholipids	1.45084	21.809	C41 H72 O8 N1 P1	0.000265971	2.63038e-05	6.44842e-05
807	PE(17:1/22:6)	774.508	M-H	6.91463	neg	glycerophospholipids	0.690077	16.3594	C44 H74 O8 N1 P1	7.28224e-05	2.11023e-05	1.88139e-05
808	PE(20:1p/21:4)	790.576	M-H	8.94887	neg	glycerophospholipids	3.67268	14.4233	C46 H82 O7 N1 P1	0.000823668	0.000619791	0.000690758
809	PE(20:5/13:0)	694.445	M-H	5.23712	neg	glycerophospholipids	2.04268	13.3067	C38 H66 O8 N1 P1	2.56403e-05	7.51716e-12	3.56918e-07
810	PE(18:4/16:0)	710.477	M-H	6.11931	neg	glycerophospholipids	1.32372	38.2481	C39 H70 O8 N1 P1	0.000158593	1.71801e-05	5.22664e-05
811	PE(18:1p/17:1)	712.529	M-H	8.37913	neg	glycerophospholipids	2.94519	19.6482	C40 H76 O7 N1 P1	0.00160293	0.00147852	0.00140953
812	PE(19:1/22:6)	802.539	M-H	7.63219	neg	glycerophospholipids	0.838003	10.7237	C46 H78 O8 N1 P1	0.000169476	6.7782e-05	0.00010158
813	PE(20:1p/19:1)	768.591	M-H	9.82056	neg	glycerophospholipids	1.14824	8.15031	C44 H84 O7 N1 P1	0.0158246	0.0134154	0.0134588
814	PE(18:0p/16:0)	702.544	M-H	9.11219	neg	glycerophospholipids	0.453309	17.2055	C39 H78 O7 N1 P1	0.000735352	0.000772164	0.000925027
815	PE(20:2/22:6)	814.539	M-H	7.72438	neg	glycerophospholipids	0.861186	18.5856	C47 H78 O8 N1 P1	5.43131e-05	1.49578e-05	5.62139e-06
816	PE(16:0p/17:0)	688.529	M-H	8.79394	neg	glycerophospholipids	2.66297	12.6204	C38 H76 O7 N1 P1	0.000366707	0.00038968	0.000509614
817	PE(18:1/22:3)	794.571	M-H	7.49787	neg	glycerophospholipids	1.56	31.6514	C45 H82 O8 N1 P1	6.52124e-05	0.000109048	1.87194e-05
818	PE(20:5/14:1)	708.46	M+H	5.00669	pos	glycerophospholipids	3.39253	27.4336	C39 H66 O8 N1 P1	7.34602e-05	1.66185e-05	2.96776e-05
819	PE(15:1/14:0)	646.445	M-H	6.17025	neg	glycerophospholipids	0.362799	14.7782	C34 H66 O8 N1 P1	4.39297e-05	1.72952e-06	2.24607e-06
820	PE(16:0/14:0)	662.477	M-H	7.098	neg	glycerophospholipids	0.35553	28.115	C35 H70 O8 N1 P1	5.34419e-05	7.50922e-06	6.49015e-06
821	PE(16:0p/16:1)	672.497	M-H	7.80687	neg	glycerophospholipids	0.210365	23.5769	C37 H72 O7 N1 P1	0.00104456	0.000880072	0.000772339
822	PE(18:0p/20:4)	750.544	M-H	8.71237	neg	glycerophospholipids	0.400416	38.3197	C43 H78 O7 N1 P1	0.00159327	0.00089077	0.0011176
823	PE(18:1p/24:6)	800.56	M-H	8.0455	neg	glycerophospholipids	1.81814	8.54545	C47 H80 O7 N1 P1	0.000203531	0.000134632	0.000167123
824	PE(18:1/22:0)	800.617	M-H	9.77013	neg	glycerophospholipids	2.27765	17.2818	C45 H88 O8 N1 P1	0.000307038	0.0004393	0.00028801
825	PE(18:4/18:0)	740.522	M+H	7.36325	pos	glycerophospholipids	0.958067	22.2257	C41 H74 O8 N1 P1	0.00026977	0.000188633	0.000222257
826	PE(16:2/14:0)	660.46	M+H	5.815	pos	glycerophospholipids	4.92001	37.442	C35 H66 O8 N1 P1	1.51414e-05	3.74959e-06	3.1619e-06
827	PE(18:0p/19:0)	744.591	M-H	9.79988	neg	glycerophospholipids	1.47132	13.1249	C42 H84 O7 N1 P1	0.00101153	0.000993901	0.00110276
828	PE(20:1p/17:2)	738.544	M-H	8.53431	neg	glycerophospholipids	0.458375	7.96358	C42 H78 O7 N1 P1	0.000775892	0.000613395	0.000784847
829	PE(18:0p/23:6)	788.56	M-H	8.72963	neg	glycerophospholipids	0.230128	5.95126	C46 H80 O7 N1 P1	0.00208569	0.0016363	0.00168885
830	PE(16:0/18:1)	740.52	M+Na	7.36144	pos	glycerophospholipids	1.12695	24.8336	C39 H76 O8 N1 P1 Na0	0.000267041	0.000193264	0.000229475
831	PE(19:1/18:0)	782.567	M+Na	8.58144	pos	glycerophospholipids	2.51931	25.4994	C42 H82 O8 N1 P1 Na0	0.000166766	0.000131208	0.000179577
832	PE(16:0p/17:1)	686.513	M-H	8.31019	neg	glycerophospholipids	0.340168	17.1842	C38 H74 O7 N1 P1	0.00157154	0.00146639	0.000984308
833	PE(18:1p/16:1)	698.513	M-H	7.88831	neg	glycerophospholipids	1.03152	17.104	C39 H74 O7 N1 P1	0.00093952	0.00113969	0.00107511
834	PE(20:1p/21:3)	792.591	M-H	9.47981	neg	glycerophospholipids	0.168473	5.58263	C46 H84 O7 N1 P1	0.000540249	0.000429795	0.0004499
835	PE(20:5/22:6)	808.492	M-H	5.73775	neg	glycerophospholipids	0.88247	21.184	C47 H72 O8 N1 P1	8.71448e-05	5.96194e-05	9.15363e-05
836	PE(18:0p/18:3)	726.543	M+H	8.23106	pos	glycerophospholipids	1.97162	30.3575	C41 H76 O7 N1 P1	0.000254827	0.000427631	0.000293228
837	PE(20:1p/22:1)	812.653	M+H	10.8237	pos	glycerophospholipids	4.58679	29.8855	C47 H90 O7 N1 P1	7.30237e-05	0.000131294	9.21215e-05
838	PE(18:1p/20:1)	756.59	M+H	9.54256	pos	glycerophospholipids	1.88671	31.0498	C43 H82 O7 N1 P1	0.00263615	0.00376887	0.00296005
839	PE(16:0p/22:5)	750.543	M+H	7.859	pos	glycerophospholipids	1.90725	21.4522	C43 H76 O7 N1 P1	0.000741239	0.00115814	0.00086429
840	PE(22:3/21:2)	834.602	M-H	9.00006	neg	glycerophospholipids	2.97563	14.0689	C48 H86 O8 N1 P1	3.985e-05	6.62125e-05	3.17393e-05
841	PE(18:0p/21:2)	770.606	M+H	9.84488	pos	glycerophospholipids	2.34941	26.0996	C44 H84 O7 N1 P1	0.00285439	0.00543864	0.00441492
842	PE(4:0/18:2)	546.32	M-H	2.76625	neg	glycerophospholipids	4.59901	9.65638	C27 H50 O8 N1 P1	1.75308e-05	0.000176193	0.000430006
843	PE(18:0e/20:1)	782.603	M+Na	9.64713	pos	glycerophospholipids	2.93192	31.5178	C43 H86 O7 N1 P1 Na0	0.00225792	0.00356174	0.00268493
844	PE(22:0/22:4)	850.633	M-H	9.46069	neg	glycerophospholipids	0.848227	18.4277	C49 H90 O8 N1 P1	3.29412e-05	4.00685e-05	1.95405e-05
845	PE(18:2/14:1)	708.457	M+Na	5.00662	pos	glycerophospholipids	3.97558	22.136	C37 H68 O8 N1 P1 Na0	7.25515e-05	1.69606e-05	2.96776e-05
846	PE(18:0e/21:2)	794.603	M+Na	9.474	pos	glycerophospholipids	2.68621	23.1447	C44 H86 O7 N1 P1 Na0	0.000312857	0.000354078	0.000257599
847	PE(20:5/20:5)	784.491	M+H	5.35994	pos	glycerophospholipids	2.73868	9.55557	C45 H70 O8 N1 P1	3.28781e-05	2.51455e-05	2.90586e-05
848	PE(18:1p/20:5)	748.528	M+H	7.34894	pos	glycerophospholipids	1.37132	17.3499	C43 H74 O7 N1 P1	0.00026387	0.000278892	0.00022065
849	PE(18:0/14:0)	690.508	M-H	5.51738	neg	glycerophospholipids	2.44245	28.1354	C37 H74 O8 N1 P1	1.81917e-05	6.64463e-05	1.12171e-05
850	PE(19:0/20:4)	782.569	M+H	8.57906	pos	glycerophospholipids	1.36789	21.684	C44 H80 O8 N1 P1	0.000175529	0.000126743	0.000219599
851	PE(25:5/16:0)	806.571	M-H	8.22444	neg	glycerophospholipids	1.28139	7.34758	C46 H82 O8 N1 P1	0.00029901	0.000450103	0.000218474
852	PE(18:0e/17:1)	740.556	M+Na	8.57406	pos	glycerophospholipids	3.31579	30.9769	C40 H80 O7 N1 P1 Na0	0.000225351	0.00036778	0.000230985
853	PE(20:0e/22:2)	836.65	M+Na	10.3263	pos	glycerophospholipids	2.94332	26.1556	C47 H92 O7 N1 P1 Na0	1.66819e-05	2.61467e-05	2.07767e-05
854	PE(18:0e/19:1)	768.588	M+Na	9.256	pos	glycerophospholipids	3.13111	24.8444	C42 H84 O7 N1 P1 Na0	0.00214198	0.00336649	0.00207826
855	PE(18:2/13:0)	696.457	M+Na	5.30075	pos	glycerophospholipids	2.05688	22.3923	C36 H68 O8 N1 P1 Na0	1.49059e-05	1.15878e-06	2.46873e-06
856	PE(14:0/20:3)	736.489	M+Na	6.1905	pos	glycerophospholipids	1.04079	24.9638	C39 H72 O8 N1 P1 Na0	0.000741527	0.000340814	0.000593035
857	PE(12:0/18:2)	682.442	M+Na	4.77556	pos	glycerophospholipids	2.39219	23.5547	C35 H66 O8 N1 P1 Na0	1.88766e-05	3.15424e-07	1.41192e-06
858	PE(17:0/18:2)	752.52	M+Na	7.17012	pos	glycerophospholipids	3.33749	24.5727	C40 H76 O8 N1 P1 Na0	0.000835186	0.000483898	0.000656687
859	PE(15:0/20:4)	726.507	M+H	6.79625	pos	glycerophospholipids	2.01172	21.6094	C40 H72 O8 N1 P1	4.75248e-05	2.65131e-05	4.51209e-05
860	PE(16:0p/20:4)	724.528	M+H	7.834	pos	glycerophospholipids	1.8874	22.2293	C41 H74 O7 N1 P1	0.000316915	0.000475405	0.000346853
861	PE(22:2/22:2)	850.633	M-H	8.55294	neg	glycerophospholipids	1.66409	35.5465	C49 H90 O8 N1 P1	2.55753e-05	5.88689e-05	1.2252e-06
862	PE(8:0p/11:0)	494.324	M+H	2.29612	pos	glycerophospholipids	1.46558	22.0436	C24 H48 O7 N1 P1	0.000567841	0.000853435	0.000330772
863	PE(18:1p/18:3)	724.528	M+H	7.34275	pos	glycerophospholipids	1.66656	27.7718	C41 H74 O7 N1 P1	0.000115834	0.000158365	0.000142768
864	PE(18:1p/16:0)	724.525	M+Na	8.66631	pos	glycerophospholipids	3.31454	46.0801	C39 H76 O7 N1 P1 Na0	5.4197e-05	0.000126961	0.000135344
865	PE(18:1/18:2)	764.52	M+Na	6.87306	pos	glycerophospholipids	2.40482	22.5982	C41 H76 O8 N1 P1 Na0	0.000500318	0.000321726	0.000371635
866	PE(18:0e/22:2)	808.619	M+Na	9.69637	pos	glycerophospholipids	2.9996	29.1418	C45 H88 O7 N1 P1 Na0	0.000741884	0.00112437	0.000866953
867	PE(20:1p/20:5)	776.559	M+H	7.93419	pos	glycerophospholipids	0.931636	15.3756	C45 H78 O7 N1 P1	0.000180116	0.000314467	0.000196888
868	PE(19:1/20:1)	784.586	M-H	8.4375	neg	glycerophospholipids	0.47736	26.4434	C44 H84 O8 N1 P1	4.56264e-05	0.000113749	1.46585e-05
869	PE(19:2/20:2)	780.555	M-H	7.92988	neg	glycerophospholipids	4.64609	11.9433	C44 H80 O8 N1 P1	0.00014865	0.000110409	8.23764e-05
870	PE(18:0/23:4)	808.586	M-H	8.44969	neg	glycerophospholipids	2.08694	6.62315	C46 H84 O8 N1 P1	0.000107258	0.000124295	6.25524e-05
871	PE(20:0p/17:0)	768.588	M+Na	9.25863	pos	glycerophospholipids	3.13111	25.62	C42 H84 O7 N1 P1 Na0	0.00211687	0.00328404	0.00191011
872	PE(8:0p/9:0)	466.293	M+H	1.82187	pos	glycerophospholipids	1.74884	28.1075	C22 H44 O7 N1 P1	0.00199556	0.00162707	0.00086106
873	PE(18:2/22:6)	810.504	M+Na	5.75181	pos	glycerophospholipids	1.33809	9.20697	C45 H74 O8 N1 P1 Na0	5.48556e-05	6.43074e-05	7.30757e-05
874	PE(8:0/21:1)	648.46	M+H	4.26275	pos	glycerophospholipids	4.58852	17.3191	C34 H66 O8 N1 P1	3.04282e-05	1.16327e-05	1.49663e-05
875	PE(8:0p/10:0)	480.308	M+H	9.6335	pos	glycerophospholipids	0.411132	32.7688	C23 H46 O7 N1 P1	2.41045e-05	8.51044e-05	3.26452e-05
876	PE(18:0/22:3)	798.601	M+H	9.23244	pos	glycerophospholipids	0.557888	24.4081	C45 H84 O8 N1 P1	0.000252756	0.000339775	0.000303022
877	PE(25:3/22:2)	890.664	M-H	9.36538	neg	glycerophospholipids	0.973958	7.67706	C52 H94 O8 N1 P1	3.26587e-06	2.30543e-06	4.84667e-05
878	PE(17:1/16:0)	704.522	M+H	7.74906	pos	glycerophospholipids	0.329968	21.505	C38 H74 O8 N1 P1	0.000128822	0.000143193	0.00019674
879	PE(18:0e/16:1)	726.541	M+Na	8.23287	pos	glycerophospholipids	3.31231	29.3444	C39 H78 O7 N1 P1 Na0	0.000252172	0.000457751	0.000289578
880	PE(16:0/18:2)	738.504	M+Na	6.75231	pos	glycerophospholipids	3.78269	17.598	C39 H74 O8 N1 P1 Na0	0.000962484	0.000334889	0.000490193
881	PE(17:1/18:2)	750.504	M+Na	6.65181	pos	glycerophospholipids	2.85079	17.8095	C40 H74 O8 N1 P1 Na0	9.48995e-05	5.3082e-05	8.10652e-05
882	PE(18:0e/18:1)	754.572	M+Na	8.93569	pos	glycerophospholipids	3.18926	24.1339	C41 H82 O7 N1 P1 Na0	0.00110391	0.00170218	0.00111262
883	PE(18:4/18:1)	738.507	M+H	6.47856	pos	glycerophospholipids	1.52398	18.5178	C41 H72 O8 N1 P1	6.07424e-05	3.8666e-05	5.56517e-05
884	PE(20:0e/21:1)	824.65	M+Na	10.5549	pos	glycerophospholipids	2.91824	25.8009	C46 H92 O7 N1 P1 Na0	1.71538e-05	3.26726e-05	2.11565e-05
885	PE(19:0/22:2)	814.632	M+H	10.0617	pos	glycerophospholipids	1.47371	15.9066	C46 H88 O8 N1 P1	2.24707e-05	3.8245e-05	4.20391e-05
886	PE(4:0/19:5)	554.289	M-H	1.301	neg	glycerophospholipids	0.296723	5.63512	C28 H46 O8 N1 P1	6.34907e-05	5.67925e-05	4.87884e-06
887	PE(18:4/19:1)	750.508	M-H	5.55837	neg	glycerophospholipids	0.601553	5.94994	C42 H74 O8 N1 P1	0.000139334	3.75118e-05	7.88509e-06
888	PE(17:0/21:5)	764.524	M-H	5.49419	neg	glycerophospholipids	3.9077	9.69825	C43 H76 O8 N1 P1	0.000134924	7.92979e-05	6.83701e-05
889	PE(18:1p/21:5)	760.529	M-H	7.924	neg	glycerophospholipids	0.305669	5.67138	C44 H76 O7 N1 P1	0.0144565	0.0089159	0.00943849
890	PE(18:0/23:3)	810.602	M-H	9.00688	neg	glycerophospholipids	0.0116827	5.36475	C46 H86 O8 N1 P1	6.67003e-05	0.000103239	4.35789e-05
891	PE(18:0p/23:5)	790.576	M-H	9.27931	neg	glycerophospholipids	0.382595	5.11186	C46 H82 O7 N1 P1	0.000465498	0.000378532	0.000379574
892	PE(20:1p/24:2)	836.654	M-H	11.0218	neg	glycerophospholipids	1.48385	5.04569	C49 H92 O7 N1 P1	9.20577e-05	6.38087e-05	2.3314e-05
893	PE(28:5/16:0)	848.617	M-H	8.93094	neg	glycerophospholipids	2.26431	5.76984	C49 H88 O8 N1 P1	4.85431e-05	6.73787e-05	4.4684e-05
894	PE(35:1/22:6)	1026.79	M-H	10.5633	neg	glycerophospholipids	0.737707	25.4763	C62 H110 O8 N1 P1	3.41697e-05	0.000134511	2.3971e-05
895	PG(16:0/16:0)	740.544	M+NH4	5.41069	pos	glycerophospholipids	1.9195	27.948	C38 H75 O10 N0 P1	0.00219189	0.00233148	0.00271595
896	PG(22:6/22:6)	884.544	M+NH4	4.56519	pos	glycerophospholipids	4.33497	12.9466	C50 H75 O10 N0 P1	1.36182e-05	7.46372e-05	9.10476e-05
897	PG(20:4/22:6)	860.544	M+NH4	4.52163	pos	glycerophospholipids	2.2712	14.9152	C48 H75 O10 N0 P1	5.34973e-05	7.01034e-05	7.84809e-05
898	PG(20:5/22:6)	858.528	M+NH4	4.19187	pos	glycerophospholipids	3.79192	14.0497	C48 H73 O10 N0 P1	1.25329e-05	4.25563e-05	4.16516e-05
899	PG(18:3/22:6)	815.487	M-H	4.23281	neg	glycerophospholipids	2.16248	18.2763	C46 H73 O10 N0 P1	3.20283e-05	5.38417e-05	8.33281e-05
900	PG(16:0/20:5)	767.487	M-H	5.03444	neg	glycerophospholipids	2.81247	43.9121	C42 H73 O10 N0 P1	0.00045895	3.16047e-05	0.000112639
901	PG(18:0/20:5)	795.518	M-H	5.97381	neg	glycerophospholipids	0.900633	54.0302	C44 H77 O10 N0 P1	0.000549692	5.46857e-05	0.000153056
902	PG(16:1/18:1)	745.503	M-H	5.67413	neg	glycerophospholipids	1.63443	18.1217	C40 H75 O10 N0 P1	0.000172772	6.25817e-05	8.85938e-05
903	PG(18:0/18:1)	775.549	M-H	7.18406	neg	glycerophospholipids	3.97851	24.7383	C42 H81 O10 N0 P1	0.000154016	4.22547e-05	0.000106075
904	PG(16:1/22:6)	791.487	M-H	4.681	neg	glycerophospholipids	2.67538	19.9965	C44 H73 O10 N0 P1	1.63873e-05	3.39214e-05	4.09979e-05
905	PG(16:1/20:5)	784.512	M+NH4	4.73388	pos	glycerophospholipids	1.41422	9.14509	C42 H71 O10 N0 P1	2.14587e-05	8.56213e-06	1.05765e-05
906	PG(16:0/16:1)	719.487	M-H	4.6375	neg	glycerophospholipids	1.26405	33.7386	C38 H73 O10 N0 P1	0.000436865	0.000171585	0.000256285
907	PG(18:1/18:1)	773.534	M-H	6.50737	neg	glycerophospholipids	1.03619	31.9048	C42 H79 O10 N0 P1	0.000325163	9.97843e-05	0.00018384
908	PG(20:5/20:5)	813.471	M-H	3.77263	neg	glycerophospholipids	2.00065	10.0144	C46 H71 O10 N0 P1	1.90617e-05	1.82035e-05	1.49049e-05
909	PG(16:1/14:0)	691.456	M-H	4.62162	neg	glycerophospholipids	1.97776	21.2076	C36 H69 O10 N0 P1	4.15973e-05	8.75448e-06	1.47884e-05
910	PG(16:0/22:6)	793.503	M-H	5.42338	neg	glycerophospholipids	3.28358	15.0277	C44 H75 O10 N0 P1	9.69193e-05	1.4237e-05	3.1892e-05
911	PG(16:1/17:0)	733.503	M-H	5.99906	neg	glycerophospholipids	2.22286	11.4057	C39 H75 O10 N0 P1	8.42023e-05	1.13857e-05	5.41621e-05
912	PG(18:1/20:5)	793.503	M-H	5.06081	neg	glycerophospholipids	3.64905	19.5216	C44 H75 O10 N0 P1	3.08972e-05	7.19705e-05	7.46777e-05
913	PG(28:0/17:0)	922.747	M+NH4	10.5699	pos	glycerophospholipids	2.60584	12.2684	C51 H101 O10 N0 P1	4.19463e-05	6.66819e-06	4.35224e-06
914	PG(16:0/20:4)	769.503	M-H	5.00656	neg	glycerophospholipids	1.68229	16.9764	C42 H75 O10 N0 P1	2.04634e-05	3.35322e-05	8.48036e-06
915	PG(28:0/14:0)	880.7	M+NH4	9.748	pos	glycerophospholipids	1.36656	10.3528	C48 H95 O10 N0 P1	5.02476e-05	7.12193e-06	5.84129e-06
916	PG(18:1/22:6)	819.518	M-H	5.5405	neg	glycerophospholipids	1.06583	18.8685	C46 H77 O10 N0 P1	6.5207e-05	6.39964e-05	5.12064e-05
917	PG(28:0/16:1)	906.716	M+NH4	9.83631	pos	glycerophospholipids	1.88534	9.40341	C50 H97 O10 N0 P1	0.000108514	2.36756e-05	1.51749e-05
918	PG(18:1/18:3)	788.544	M+NH4	5.44125	pos	glycerophospholipids	1.26242	6.01447	C42 H75 O10 N0 P1	0.000371915	0.000406796	0.000288134
919	PG(28:0/18:1)	934.747	M+NH4	10.3734	pos	glycerophospholipids	0.643522	10.6501	C52 H101 O10 N0 P1	0.000133714	2.90744e-05	2.18548e-05
920	PG(18:2/22:6)	817.503	M-H	4.85775	neg	glycerophospholipids	0.0826053	5.76004	C46 H75 O10 N0 P1	8.95071e-06	1.4285e-05	1.77801e-05
921	PG(20:3/22:6)	843.518	M-H	5.10256	neg	glycerophospholipids	0.353911	5.93192	C48 H77 O10 N0 P1	1.71345e-06	1.3372e-05	2.09467e-05
922	PI(16:0/20:5)	855.503	M-H	4.87944	neg	glycerophospholipids	1.09705	65.3727	C45 H77 O13 N0 P1	0.000439944	0.00030957	0.000375016
923	PI(18:0/20:4)	885.55	M-H	6.45675	neg	glycerophospholipids	2.37646	66.2416	C47 H83 O13 N0 P1	0.000404364	0.000826837	0.000891107
924	PI(18:1/20:5)	881.519	M-H	5.00769	neg	glycerophospholipids	1.06914	62.1571	C47 H79 O13 N0 P1	0.000244492	0.000263997	0.000300187
925	PI(20:1/20:5)	909.55	M-H	5.90894	neg	glycerophospholipids	0.650289	66.3089	C49 H83 O13 N0 P1	0.000818432	0.00146902	0.00170938
926	PI(20:2/20:5)	907.534	M-H	5.17394	neg	glycerophospholipids	1.80761	55.4723	C49 H81 O13 N0 P1	8.36858e-05	0.000109173	0.00014379
927	PI(16:0/20:4)	857.519	M-H	5.53963	neg	glycerophospholipids	1.02443	52.194	C45 H79 O13 N0 P1	9.44641e-05	0.000139318	0.000136806
928	PI(17:0/20:5)	869.519	M-H	5.29325	neg	glycerophospholipids	3.07012	42.018	C46 H79 O13 N0 P1	9.16498e-05	0.000148096	0.000149789
929	PI(20:1/20:4)	911.566	M-H	6.51875	neg	glycerophospholipids	0.9615	57.5171	C49 H85 O13 N0 P1	0.000589946	0.00118186	0.00123708
930	PI(20:1/22:6)	935.566	M-H	6.25525	neg	glycerophospholipids	1.05548	52.2681	C51 H85 O13 N0 P1	3.39716e-05	8.8104e-05	9.60122e-05
931	PI(19:1/20:5)	895.534	M-H	5.50488	neg	glycerophospholipids	1.69114	31.846	C48 H81 O13 N0 P1	6.39337e-05	8.68491e-05	7.9102e-05
932	PI(17:0/20:4)	871.534	M-H	5.95294	neg	glycerophospholipids	1.14909	19.2588	C46 H81 O13 N0 P1	6.40793e-06	5.63618e-05	9.11215e-05
933	PI(20:5/20:5)	901.487	M-H	3.58025	neg	glycerophospholipids	1.14869	20.0568	C49 H75 O13 N0 P1	2.04422e-05	1.20619e-06	7.69144e-06
934	PI(20:5/20:4)	903.503	M-H	4.232	neg	glycerophospholipids	0.762001	15.5882	C49 H77 O13 N0 P1	2.30308e-05	3.63224e-06	1.05207e-05
935	PI(18:1/18:1)	885.546	M+Na	5.882	pos	glycerophospholipids	1.77916	15.3965	C45 H83 O13 N0 P1 Na0	2.77049e-06	3.51063e-05	3.60631e-05
936	PI(18:0p/20:5)	867.539	M-H	5.50962	neg	glycerophospholipids	1.30769	22.3191	C47 H81 O12 N0 P1	3.59221e-05	4.49565e-05	4.28224e-05
937	PI(18:0e/20:5)	869.555	M-H	6.355	neg	glycerophospholipids	1.88088	20.3341	C47 H83 O12 N0 P1	2.87894e-05	0.000156917	0.000226242
938	PI(17:0/22:6)	914.575	M+NH4	6.57737	pos	glycerophospholipids	2.27705	10.8078	C48 H81 O13 N0 P1	2.75468e-05	3.58835e-05	0.000258069
939	PI(22:6/22:6)	972.56	M+NH4	5.14275	pos	glycerophospholipids	0.637976	7.3849	C53 H79 O13 N0 P1	2.61672e-06	2.9914e-06	3.95047e-05
940	PI(20:0p/20:5)	895.571	M-H	6.36406	neg	glycerophospholipids	2.09535	14.4929	C49 H85 O12 N0 P1	1.51472e-05	4.53032e-05	4.84253e-05
941	PI(19:1/22:6)	940.591	M+NH4	6.88775	pos	glycerophospholipids	2.44364	8.43288	C50 H83 O13 N0 P1	6.74379e-06	3.98416e-05	0.000394338
942	PI(16:0/18:2)	857.515	M+Na	4.92513	pos	glycerophospholipids	2.52536	10.057	C43 H79 O13 N0 P1 Na0	9.88744e-06	2.40792e-05	2.50449e-05
943	PI(26:6/18:0)	965.612	M-H	5.69725	neg	glycerophospholipids	3.1281	6.90759	C53 H91 O13 N0 P1	4.19511e-06	9.18384e-05	0.000554143
944	PS(18:0/22:6)	834.529	M-H	6.40419	neg	glycerophospholipids	2.60323	41.1838	C46 H78 O10 N1 P1	0.000618165	0.000274093	0.000584542
945	PS(18:0/20:5)	808.513	M-H	6.04481	neg	glycerophospholipids	2.01168	51.4419	C44 H76 O10 N1 P1	0.000678621	0.000106589	0.000539138
946	PS(18:0p/22:2)	826.597	M-H	8.83925	neg	glycerophospholipids	2.281	10.5678	C46 H86 O9 N1 P1	0.000115699	0.00013662	0.000273025
947	PS(17:0/22:6)	820.513	M-H	5.90787	neg	glycerophospholipids	1.5691	34	C45 H76 O10 N1 P1	0.000154626	5.87197e-05	0.000184332
948	PS(26:5/18:1)	890.592	M-H	7.009	neg	glycerophospholipids	0.737184	10.2273	C50 H86 O10 N1 P1	0.00360043	0.000786588	0.00257236
949	PS(20:1/22:6)	860.545	M-H	5.69081	neg	glycerophospholipids	1.57281	10.113	C48 H80 O10 N1 P1	9.4809e-05	4.24232e-05	0.000122283
950	PS(20:1/20:1)	842.592	M-H	7.53287	neg	glycerophospholipids	0.457553	5.64396	C46 H86 O10 N1 P1	0.000944894	0.000280477	0.000713978
951	SQDG(16:0/16:1)	791.498	M-H	5.16075	neg	glycerophospholipids	1.30824	10.1641	C41 H76 O12 S1	5.57801e-05	8.03753e-05	0.000118604
952	CerG1(d18:2/16:0)	698.557	M+H	6.53825	pos	Sterol Lipids	2.12792	37.0858	C40 H75 O8 N1	2.84716e-05	9.50449e-05	7.47612e-05
953	CerG1(d18:2/17:0)	712.572	M+H	7.10694	pos	Sterol Lipids	4.49573	19.7724	C41 H77 O8 N1	2.77567e-05	8.53319e-05	7.40059e-05
954	CerG1(d17:1/16:0)	686.557	M+H	6.7465	pos	Sterol Lipids	2.72879	12.3471	C39 H75 O8 N1	5.05089e-05	0.000136859	0.000102732
955	CerG1(d18:2/17:1)	710.557	M+H	6.64625	pos	Sterol Lipids	2.84069	11.956	C41 H75 O8 N1	2.26729e-05	6.08133e-05	6.91494e-05
956	CerG1(d18:2/16:1)	696.541	M+H	6.24425	pos	Sterol Lipids	1.77229	32.9124	C40 H73 O8 N1	4.32628e-05	0.000103705	8.16085e-05
957	CerG1(d16:0/16:0)	696.538	M+Na	6.01675	pos	Sterol Lipids	2.35813	10.2193	C38 H75 O8 N1 Na0	5.63329e-05	0.000192317	0.000151723
958	CerG1(d17:0/16:0)	710.554	M+Na	6.43794	pos	Sterol Lipids	1.95978	5.87496	C39 H77 O8 N1 Na0	0.0001205	0.00035498	0.000325097
959	CerG1(d17:0/17:0)	724.57	M+Na	6.85031	pos	Sterol Lipids	1.15176	5.82218	C40 H79 O8 N1 Na0	4.93153e-05	0.000206732	0.000175111
960	SoG1(d18:1)	462.343	M+H	1.85787	pos	Sterol Lipids	2.1358	6.55226	C24 H47 O7 N1	1.48794e-05	3.51995e-05	0.000644876
961	SoG1(d16:1)	434.311	M+H	1.51381	pos	Sterol Lipids	0.947408	5.1984	C22 H43 O7 N1	9.56976e-06	4.85934e-05	0.000642971
962	SoG1(d17:1)	448.327	M+H	1.68	pos	Sterol Lipids	1.03378	5.51766	C23 H45 O7 N1	5.35792e-07	2.91774e-06	0.000132961
963	Cer(d16:1/14:0)	480.442	M-H	6.02994	neg	Sphingolipids	0.806486	89.3118	C30 H59 O3 N1	5.74093e-05	0.000355773	0.000248503
964	Cer(d16:1/16:0)	508.474	M-H	7.01363	neg	Sphingolipids	0.767926	92.7822	C32 H63 O3 N1	0.000863022	0.00116017	0.00217782
965	Cer(d16:1/16:1)	506.458	M-H	6.27631	neg	Sphingolipids	0.668427	97.9135	C32 H61 O3 N1	9.06086e-05	0.00071181	0.000425463
966	Cer(d18:2/15:0)	520.474	M-H	6.76469	neg	Sphingolipids	0.779156	59.1379	C33 H63 O3 N1	7.65908e-05	0.000165462	0.000151776
967	Cer(d18:1/16:0)	536.505	M-H	7.94625	neg	Sphingolipids	0.927242	98.4442	C34 H67 O3 N1	0.0019184	0.00125809	0.00462571
968	Cer(d18:2/16:0)	534.489	M-H	7.24587	neg	Sphingolipids	0.91203	72.9672	C34 H65 O3 N1	0.00129901	0.00148375	0.00213949
969	Cer(d16:1/19:0)	550.52	M-H	8.23881	neg	Sphingolipids	1.07438	75.461	C35 H69 O3 N1	0.000829642	0.000699461	0.00163195
970	Cer(d18:0/18:0)	566.552	M-H	9.11831	neg	Sphingolipids	0.909837	77.62	C36 H73 O3 N1	0.000270677	0.000153648	0.000272208
971	Cer(d18:1/18:1)	562.52	M-H	8.14769	neg	Sphingolipids	0.838245	79.0967	C36 H69 O3 N1	0.00107771	0.00060759	0.0013035
972	Cer(d18:1/18:0)	564.536	M-H	8.77106	neg	Sphingolipids	0.43836	91.3092	C36 H71 O3 N1	0.00153329	0.00064108	0.00220229
973	Cer(d18:0/16:0)	538.52	M-H	8.2105	neg	Sphingolipids	1.31002	54.05	C34 H69 O3 N1	0.000163554	9.53382e-05	0.000160447
974	Cer(d16:1/15:0)	494.458	M-H	6.52187	neg	Sphingolipids	1.06474	72.4754	C31 H61 O3 N1	3.19748e-05	0.000108811	0.000116799
975	Cer(d16:1/17:0)	522.489	M-H	7.4655	neg	Sphingolipids	0.745413	68.0348	C33 H65 O3 N1	0.000369872	0.000421114	0.00119043
976	Cer(d18:2/16:1)	532.474	M-H	6.51513	neg	Sphingolipids	1.10516	98.8735	C34 H63 O3 N1	1.70476e-05	0.000457358	0.000256693
977	Cer(d18:1/20:1)	590.552	M-H	8.878	neg	Sphingolipids	1.97861	72.9161	C38 H73 O3 N1	7.41656e-05	0.000146263	9.96941e-05
978	Cer(d18:1/22:0)	620.599	M-H	10.2455	neg	Sphingolipids	1.19325	69.2222	C40 H79 O3 N1	0.000221402	8.49574e-06	6.56773e-05
979	Cer(d18:2/18:1)	560.505	M-H	7.38812	neg	Sphingolipids	0.957119	95.1437	C36 H67 O3 N1	6.76532e-06	0.00035901	0.000177476
980	Cer(d18:2/20:5)	580.474	M-H	6.02187	neg	Sphingolipids	1.30664	54.7679	C38 H63 O3 N1	2.32818e-06	0.000582525	0.000206561
981	Cer(d17:1/20:1)	576.536	M-H	8.66144	neg	Sphingolipids	1.09702	34.7995	C37 H71 O3 N1	0.000129861	8.53702e-05	0.000108152
982	Cer(d18:2/18:2)	558.489	M-H	6.94362	neg	Sphingolipids	1.4495	38.2222	C36 H65 O3 N1	4.90867e-06	0.000158514	9.09693e-05
983	Cer(d16:1/2:0)	312.254	M-H	1.34306	neg	Sphingolipids	1.09677	28.9154	C18 H35 O3 N1	9.25389e-05	0.00440439	0.001428
984	Cer(d17:0/24:1)	634.614	M-H	10.4986	neg	Sphingolipids	1.89638	39.3627	C41 H81 O3 N1	0.000232103	1.02003e-05	3.49104e-05
985	Cer(d20:2/2:0)	366.301	M-H	1.51769	neg	Sphingolipids	0.713811	28.9489	C22 H41 O3 N1	4.83976e-05	0.00677708	0.00324827
986	Cer(d18:2/17:1)	546.489	M-H	7.17563	neg	Sphingolipids	1.00911	8.80715	C35 H65 O3 N1	0.00080888	0.000824671	0.000945226
987	Cer(d18:1/2:0)	340.286	M-H	1.52544	neg	Sphingolipids	1.27384	29.2056	C20 H39 O3 N1	0.000186686	0.00660217	0.000597132
988	Cer(d20:1/2:0)	368.317	M-H	1.783	neg	Sphingolipids	0.802379	19.9767	C22 H43 O3 N1	6.77186e-05	0.00801871	0.00201185
989	Cer(d16:1/18:3)	530.458	M-H	5.7935	neg	Sphingolipids	0.815277	41.8905	C34 H61 O3 N1	1.04533e-06	6.44439e-05	3.7417e-05
990	Cer(d18:2/19:1)	574.52	M-H	8.08619	neg	Sphingolipids	0.475997	11.4915	C37 H69 O3 N1	0.000356278	0.000436256	0.000379357
991	Cer(d17:1/20:0)	578.552	M-H	9.04537	neg	Sphingolipids	0.856397	39.0827	C37 H73 O3 N1	0.000409047	0.000233721	0.000576422
992	Cer(d16:1/20:4)	556.474	M-H	6.00125	neg	Sphingolipids	1.1186	43.9888	C36 H63 O3 N1	5.46318e-12	0.000128844	5.87369e-05
993	Cer(d18:2/22:6)	606.489	M-H	6.39994	neg	Sphingolipids	1.40723	30.8203	C40 H65 O3 N1	9.29701e-09	0.000448819	0.000194984
994	Cer(d16:1/22:2)	588.536	M-H	8.49387	neg	Sphingolipids	0.72123	69.2551	C38 H71 O3 N1	6.52579e-05	0.000382012	0.000204315
995	Cer(d16:0/16:0)	510.489	M-H	7.28881	neg	Sphingolipids	0.496524	46.5941	C32 H65 O3 N1	4.05922e-05	2.62587e-05	5.5057e-05
996	Cer(d17:0/22:2)	604.567	M-H	9.15375	neg	Sphingolipids	1.75575	39.1655	C39 H75 O3 N1	1.59672e-06	5.65765e-05	4.80842e-05
997	Cer(d18:2/22:0)	618.583	M-H	9.90856	neg	Sphingolipids	0.31286	60.1749	C40 H77 O3 N1	6.9352e-05	2.90171e-06	1.17924e-05
998	Cer(d18:2/24:0)	646.614	M-H	10.5818	neg	Sphingolipids	0.953381	51.4316	C42 H81 O3 N1	6.67099e-05	5.43798e-06	6.68791e-06
999	Cer(d18:0/17:0)	554.551	M+H	8.63787	pos	Sphingolipids	1.53542	11.4591	C35 H71 O3 N1	6.28762e-05	0.00011156	0.000102646
1000	Cer(d16:1/18:4)	528.442	M-H	5.28025	neg	Sphingolipids	0.792007	43.9112	C34 H59 O3 N1	1.7084e-07	7.37121e-05	3.74394e-05
1001	Cer(d18:2/2:0)	338.27	M-H	1.41637	neg	Sphingolipids	0.645845	33.5105	C20 H37 O3 N1	0.000129579	0.00654677	0.0010924
1002	Cer(d18:0/22:0)	622.614	M-H	10.5154	neg	Sphingolipids	2.2124	37.753	C40 H81 O3 N1	6.65156e-05	5.82152e-06	1.02989e-05
1003	Cer(d16:0/22:0)	594.583	M-H	9.84437	neg	Sphingolipids	1.11922	29.7404	C38 H77 O3 N1	3.51402e-05	8.92288e-06	2.32177e-05
1004	Cer(d14:0/18:3)	504.442	M-H	5.80044	neg	Sphingolipids	0.415251	6.01868	C32 H59 O3 N1	3.38989e-05	9.86151e-05	9.31704e-05
1005	Cer(d18:1/20:5)	582.489	M-H	6.70613	neg	Sphingolipids	1.08066	32.1717	C38 H65 O3 N1	4.75572e-06	0.000316159	0.000138888
1006	Cer(d18:0/19:0)	580.567	M-H	9.40619	neg	Sphingolipids	0.627782	9.28083	C37 H75 O3 N1	5.19316e-05	3.60693e-05	4.70528e-05
1007	Cer(d16:1/18:0)	538.519	M+H	7.9695	pos	Sphingolipids	1.07233	27.9522	C34 H67 O3 N1	0.000785511	0.0019084	0.00381943
1008	Cer(d18:2/18:0)	564.535	M+H	8.18069	pos	Sphingolipids	1.47107	25.8593	C36 H69 O3 N1	0.000553606	0.0010235	0.00117215
1009	Cer(d18:2/18:3)	558.488	M+H	6.13769	pos	Sphingolipids	3.0215	21.578	C36 H63 O3 N1	6.55318e-07	0.000192919	7.33365e-05
1010	Cer(d18:2/20:1)	590.551	M+H	8.30369	pos	Sphingolipids	1.00156	22.1749	C38 H71 O3 N1	2.41629e-06	0.000442857	0.00014587
1011	Cer(d16:1/22:6)	582.488	M+H	5.95869	pos	Sphingolipids	1.14074	25.4852	C38 H63 O3 N1	1.91102e-07	0.000902996	0.000218332
1012	Cer(d18:1/22:6)	610.519	M+H	7.02869	pos	Sphingolipids	2.50192	20.8151	C40 H67 O3 N1	5.46318e-12	0.000398806	0.000107675
1013	Cer(d20:0/17:0)	580.567	M-H	9.83175	neg	Sphingolipids	1.05667	10.6358	C37 H75 O3 N1	2.24875e-06	6.19782e-05	0.000110477
1014	Cer(d18:2/19:0)	578.551	M+H	8.67225	pos	Sphingolipids	1.44753	13.3592	C37 H71 O3 N1	9.09456e-05	0.000192842	0.00010285
1015	Cer(d20:0/19:0)	608.599	M-H	10.4751	neg	Sphingolipids	1.29884	10.9039	C39 H79 O3 N1	2.25838e-06	4.16629e-05	7.08821e-05
1016	Cer(d18:1/22:5)	612.535	M+H	7.29869	pos	Sphingolipids	1.27916	10.5811	C40 H69 O3 N1	5.46318e-12	0.000152255	3.52317e-05
1017	Cer(d18:2/16:0+O)	550.484	M-H	6.79744	neg	Sphingolipids	1.11987	25.3757	C34 H65 O4 N1	0.000226489	9.59257e-05	0.000193809
1018	Cer(d17:1/20:5)	570.488	M+H	6.16625	pos	Sphingolipids	1.26641	20.0432	C37 H63 O3 N1	5.46318e-12	9.49545e-05	2.64663e-05
1019	Cer(d18:2/32:3)	754.707	M+H	11.2803	pos	Sphingolipids	2.69836	10.9792	C50 H91 O3 N1	4.29449e-06	2.94965e-05	1.48925e-06
1020	Cer(d18:2/22:2)	616.566	M+H	8.58469	pos	Sphingolipids	1.05661	18.6571	C40 H73 O3 N1	1.01724e-06	0.000211791	5.27812e-05
1021	Cer(d17:1/24:0)	636.629	M+H	10.5229	pos	Sphingolipids	1.31391	13.2496	C41 H81 O3 N1	0.000108664	4.43764e-05	4.53368e-05
1022	Cer(d18:1/20:4)	586.519	M+H	7.29169	pos	Sphingolipids	1.63246	23.7212	C38 H67 O3 N1	3.1054e-07	0.000133683	2.71011e-05
1023	Cer(d16:0/22:6)	606.486	M+Na	5.93337	pos	Sphingolipids	3.32329	5.91701	C38 H65 O3 N1 Na0	5.46318e-12	0.000333284	0.000123415
1024	Cer(d17:1/22:2)	604.566	M+H	8.83731	pos	Sphingolipids	0.72361	6.76962	C39 H73 O3 N1	1.2254e-05	0.000125022	3.1387e-05
1025	Cer(d17:1/22:6)	596.504	M+H	6.59938	pos	Sphingolipids	1.71075	6.52908	C39 H65 O3 N1	5.46318e-12	0.000255689	9.35658e-05
1026	Cer(d18:2/22:5)	610.519	M+H	6.65019	pos	Sphingolipids	3.85169	16.8383	C40 H67 O3 N1	5.46318e-12	0.000120387	3.26719e-05
1027	Cer(d17:1/22:0)	608.598	M+H	9.9995	pos	Sphingolipids	0.718816	9.31625	C39 H77 O3 N1	7.54026e-05	8.42378e-05	6.24284e-05
1028	Cer(d18:2/22:3)	614.551	M+H	7.83206	pos	Sphingolipids	0.488926	17.5515	C40 H71 O3 N1	5.46318e-12	0.000118515	3.0317e-05
1029	Cer(d17:1/2:0)	326.27	M-H	1.44312	neg	Sphingolipids	0.33552	13.4467	C19 H37 O3 N1	0.000299159	0.00642951	0.00155326
1030	Cer(d20:1/4:0)	396.348	M-H	2.25625	neg	Sphingolipids	0.864063	17.4087	C24 H47 O3 N1	1.00362e-05	0.00352176	0.000614987
1031	Cer(d17:0/20:4)	596.501	M+Na	6.26331	pos	Sphingolipids	2.96651	9.06776	C37 H67 O3 N1 Na0	5.46318e-12	0.000119686	5.876e-05
1032	Cer(d20:2/19:0)	606.582	M+H	9.15456	pos	Sphingolipids	1.38723	11.406	C39 H75 O3 N1	6.89967e-06	0.000107709	4.04748e-05
1033	Cer(d17:0/13:0)	506.454	M+Na	5.55344	pos	Sphingolipids	4.54242	5.19802	C30 H61 O3 N1 Na0	6.59991e-07	9.88808e-05	3.62e-05
1034	Cer(d16:0/14:0)	506.454	M+Na	5.81044	pos	Sphingolipids	3.37154	7.4442	C30 H61 O3 N1 Na0	1.77009e-05	0.000118893	7.31891e-05
1035	Cer(d17:0/26:2)	660.63	M-H	10.5116	neg	Sphingolipids	0.48207	17.8971	C43 H83 O3 N1	3.15582e-05	4.76358e-07	1.8584e-06
1036	Cer(d17:0/15:0)	534.486	M+Na	6.78544	pos	Sphingolipids	4.49877	5.89236	C32 H65 O3 N1 Na0	0.000260378	0.000613675	0.000736638
1037	Cer(d16:0/16:1)	532.47	M+Na	6.05981	pos	Sphingolipids	4.5158	5.6928	C32 H63 O3 N1 Na0	4.49113e-06	0.000287626	0.000156956
1038	Cer(d17:0/16:0)	526.519	M+H	7.73912	pos	Sphingolipids	0.382759	6.37342	C33 H67 O3 N1	6.39036e-06	2.44789e-05	3.84687e-05
1039	Cer(d16:0/18:0)	562.517	M+Na	7.64187	pos	Sphingolipids	3.50661	6.8861	C34 H69 O3 N1 Na0	0.000264742	0.000917305	0.000683794
1040	Cer(d16:0/20:5)	580.47	M+Na	5.53119	pos	Sphingolipids	4.23886	5.38446	C36 H63 O3 N1 Na0	3.56174e-07	0.000574473	0.000206364
1041	Cer(d17:1/22:3)	602.551	M+H	8.21544	pos	Sphingolipids	0.626553	7.73339	C39 H71 O3 N1	1.38562e-06	0.000379413	0.000161928
1042	Cer(d17:1/4:0)	354.301	M-H	1.59075	neg	Sphingolipids	0.187609	5.27847	C21 H41 O3 N1	1.19146e-05	0.00546204	0.000739109
1043	SM(d18:2/16:1)	699.544	M+H	5.55713	pos	Sphingolipids	4.62797	19.0343	C39 H75 O6 N2 P1	0.000135106	0.00012034	0.000114079
1044	SM(d18:2/15:1)	685.528	M+H	4.98394	pos	Sphingolipids	2.67308	16.6753	C38 H73 O6 N2 P1	0.000486737	0.000320637	0.000288848
1045	SM(d16:1/18:3)	697.528	M+H	5.00531	pos	Sphingolipids	4.69009	18.8181	C39 H73 O6 N2 P1	2.76058e-05	9.4804e-05	3.77514e-05
1046	SM(d16:1/13:0)	633.497	M+H	5.81625	pos	Sphingolipids	2.08757	5.19434	C34 H69 O6 N2 P1	4.28629e-05	7.96388e-05	7.81536e-05
1047	SM(d18:1/13:0)	661.528	M+H	6.77831	pos	Sphingolipids	1.55469	6.03941	C36 H73 O6 N2 P1	5.60619e-05	0.000164563	0.000151428
1048	SM(d18:1/14:0)	675.544	M+H	7.16444	pos	Sphingolipids	1.96208	5.83139	C37 H75 O6 N2 P1	4.6696e-05	0.000111053	0.000113474
1049	SM(d18:2/14:0)	673.528	M+H	6.53719	pos	Sphingolipids	2.0407	6.30401	C37 H73 O6 N2 P1	0.000115563	0.000281626	0.000254585
1050	SM(d16:1/17:1)	687.544	M+H	4.97262	pos	Sphingolipids	3.51755	5.63281	C38 H75 O6 N2 P1	7.67943e-05	4.17613e-05	2.54237e-05
1051	SM(d18:2/18:4)	721.528	M+H	4.98013	pos	Sphingolipids	3.87438	6.80644	C41 H73 O6 N2 P1	2.97046e-05	5.05406e-05	4.66067e-05
1052	So(d16:1)	272.258	M+H	1.78838	pos	Sphingolipids	2.44059	16.5484	C16 H33 O2 N1	0.000102731	0.000689922	0.000573347
1053	So(d18:1)	300.29	M+H	2.25694	pos	Sphingolipids	1.84978	18.804	C18 H37 O2 N1	0.00021181	0.000994382	0.00092982
1054	So(d18:2)	298.274	M+H	1.89281	pos	Sphingolipids	2.12714	10.9565	C18 H35 O2 N1	0.000186003	0.00177819	0.00122461
1055	So(d17:1)	286.274	M+H	1.98875	pos	Sphingolipids	2.40843	17.6421	C17 H35 O2 N1	2.04246e-05	0.000173674	0.000134267
1056	So(d18:0)	302.305	M+H	2.45138	pos	Sphingolipids	1.96976	8.41553	C18 H39 O2 N1	7.08041e-05	0.000134235	0.000137556

## Sheet: Table S2
Table S2. Differential lipids between FD and FS groups
No.	m/z	Retention time (min)	Ion mode	Metabolites	Class	Sub Class	Adducts	Formula	Delta(ppm)	mScore	VIP	Average(FD)	Average(FS)	FoldChange	log2FoldChange	Regulation	p-value	q-value	FD1	FD2	FD3	FD4	FS1	FS2	FS3	FS4
1	482.361	2.05762	pos	LPC(16:0e)	GP	LPC	M+H	C24 H52 O6 N1 P1	2.0057	37.9916	5.89258	21.9353	219.18	0.100079	-3.32079	Down	4.41448e-12	7.50904e-09	22.7704	21.6307	20.7691	22.571	217.595	220.097	216.997	222.033
2	524.278	1.59088	neg	LPE(22:6)	GP	LPE	M-H	C27 H44 O7 N1 P1	0.981292	31.1087	5.7768	285.887	95.8756	2.98185	1.57621	Up	3.40255e-08	8.80851e-07	289.68	299.077	277.778	277.013	95.9073	98.7904	93.8819	94.923
3	498.263	1.4665	neg	LPE(20:5)	GP	LPE	M-H	C25 H42 O7 N1 P1	0.576945	32.6439	4.67593	174.326	49.9515	3.4899	1.80319	Up	7.67282e-09	3.4346e-07	174.173	182.004	170.465	170.662	48.8865	50.8401	49.3702	50.7094
4	530.325	2.288	neg	LPE(22:3)	GP	LPE	M-H	C27 H50 O7 N1 P1	1.07947	36.4787	4.13118	114.598	14.8829	7.7	2.94486	Up	5.34825e-05	0.000164807	123.821	124.123	85.1349	125.313	13.7985	15.0465	15.3473	15.3391
5	764.524	7.63644	neg	PE(18:0/20:5)	GP	PE	M-H	C43 H76 O8 N1 P1	0.376012	57.9375	3.97674	130.91	40.5273	3.23018	1.69161	Up	5.87463e-07	4.97152e-06	118.996	132.775	134.36	137.509	39.0861	41.3591	40.7582	40.9057
6	864.576	6.91763	neg	PC(16:0/22:6)	GP	PC	M+CH3COO	C46 H80 O8 N1 P1	0.378764	31.2419	3.75415	144.551	64.2603	2.24947	1.16958	Up	6.01939e-08	1.24607e-06	146.012	147.072	141.167	143.955	58.2742	64.1344	67.3955	67.2372
7	526.294	1.69694	neg	LPE(22:5)	GP	LPE	M-H	C27 H46 O7 N1 P1	0.926231	36.3079	3.67782	94.5522	17.3733	5.4424	2.44424	Up	2.31996e-07	2.72156e-06	94.381	102.11	87.5776	94.1402	17.7059	18.2008	17.5995	15.9869
8	532.341	2.68463	neg	LPE(22:2)	GP	LPE	M-H	C27 H52 O7 N1 P1	0.797365	37.3121	3.62156	91.807	17.2007	5.3374	2.41614	Up	6.95063e-09	3.19541e-07	93.6371	94.4508	91.3343	87.8056	16.8402	19.0387	16.7865	16.1373
9	838.56	6.55625	neg	PC(16:0/20:5)	GP	PC	M+CH3COO	C44 H78 O8 N1 P1	0.78054	28.7099	3.60698	120.251	46.0936	2.60883	1.3834	Up	1.05934e-07	1.7046e-06	113.771	126.111	120.556	120.565	46.56	46.2208	46.1349	45.4587
10	760.529	7.924	neg	PE(18:1p/21:5)	GP	PE	M-H	C44 H76 O7 N1 P1	0.305669	5.67138	3.45158	127.047	59.0943	2.14991	1.10427	Up	1.88257e-07	2.37204e-06	119.665	128.246	129.039	131.239	59.4533	59.7638	58.6054	58.5548
11	803.56	5.96006	neg	PA(26:6/18:0)	GP	PA	M-H	C47 H81 O8 N0 P1	4.90633	11.3896	3.41931	16.5923	84.8987	0.195436	-2.35523	Down	5.10594e-05	0.00015907	15.3058	16.4111	18.8434	15.8087	91.1826	65.1195	93.4583	89.8346
12	478.294	1.99669	neg	LPE(18:1)	GP	LPE	M-H	C23 H46 O7 N1 P1	1.22199	37.5914	3.36382	91.3452	26.7556	3.41405	1.77149	Up	3.03593e-07	3.28695e-06	94.3014	93.8765	84.1038	93.099	25.6285	27.7684	29.0926	24.5331
13	850.597	7.40244	neg	PC(16:0e/22:6)	GP	PC	M+CH3COO	C46 H82 O7 N1 P1	0.698886	14.4106	3.2505	94.8066	26.8674	3.52869	1.81913	Up	0.00369872	0.00638085	86.9085	89.655	99.5521	103.111	51.331	2.07547	51.7906	2.27239
14	504.31	2.14894	neg	LPE(20:2)	GP	LPE	M-H	C25 H48 O7 N1 P1	1.2343	36.9379	3.19648	71.3749	13.2853	5.37246	2.42558	Up	2.05491e-09	1.46808e-07	73.4941	72.0108	68.606	71.3887	13.0676	13.519	13.2876	13.2671
15	490.33	2.89894	neg	LPE(20:1p)	GP	LPE	M-H	C25 H50 O6 N1 P1	0.729039	7.06487	3.17327	8.57255	65.8238	0.130235	-2.94081	Down	1.88539e-09	1.45775e-07	7.91978	9.08241	9.42829	7.85971	68.3656	64.0069	65.43	65.4925
16	464.278	1.82	neg	LPE(17:1)	GP	LPE	M-H	C22 H44 O7 N1 P1	1.04349	35.6047	3.1235	68.7043	13.1448	5.22673	2.38591	Up	4.3236e-08	1.02145e-06	70.3757	71.6509	64.3267	68.4639	12.3269	13.0262	13.9718	13.2542
17	768.591	9.82056	neg	PE(20:1p/19:1)	GP	PE	M-H	C44 H84 O7 N1 P1	1.14824	8.15031	3.08979	139.117	84.2593	1.65105	0.723387	Up	3.71998e-06	1.96512e-05	132.784	146.974	142.573	134.136	85.0397	83.2626	84.41	84.3247
18	748.529	8.12775	neg	PE(18:0p/20:5)	GP	PE	M-H	C43 H76 O7 N1 P1	0.491003	48.1635	3.04653	90.5353	36.6342	2.47133	1.30529	Up	2.56415e-05	8.86506e-05	85.9062	88.7635	103.765	83.7066	37.9284	37.7917	37.6682	33.1485
19	528.31	1.96412	neg	LPE(22:4)	GP	LPE	M-H	C27 H48 O7 N1 P1	1.13659	39.8809	2.9839	61.8275	11.027	5.6069	2.4872	Up	2.29923e-07	2.71597e-06	64.3477	64.178	56.0184	62.7659	11.1444	10.8837	10.5772	11.5028
20	782.607	10.2003	neg	PE(18:0p/22:2)	GP	PE	M-H	C45 H86 O7 N1 P1	0.449102	42.9124	2.98353	163.789	111.741	1.4658	0.551685	Up	5.66976e-05	0.000173117	154.116	173.226	171.923	155.891	114.641	111.151	110.766	110.404
21	625.336	1.74206	neg	LPI(20:1)	GP	LPI	M-H	C29 H55 O12 N0 P1	0.837102	41.836	2.85128	2.98906	49.2796	0.0606551	-4.04323	Down	3.46955e-08	8.80851e-07	3.17896	3.15519	2.69013	2.93196	51.1222	51.1151	49.3116	45.5697
22	780.591	9.64994	neg	PE(18:0p/22:3)	GP	PE	M-H	C45 H84 O7 N1 P1	0.438732	39.5072	2.66889	89.7027	48.8153	1.8376	0.87782	Up	2.74694e-06	1.57856e-05	87.7693	93.012	94.1355	83.8941	48.2599	48.3595	48.5577	50.0839
23	790.56	7.08744	neg	PC(16:0/16:1)	GP	PC	M+CH3COO	C40 H78 O8 N1 P1	3.24892	18.197	2.63267	69.8167	30.3963	2.29688	1.19968	Up	5.50843e-09	2.75583e-07	71.5985	70.4564	68.2854	68.9264	29.7592	31.045	30.9189	29.8622
24	805.575	6.72069	neg	PA(26:5/18:0)	GP	PA	M-H	C47 H83 O8 N0 P1	4.96729	31.9708	2.51151	4.85907	40.7888	0.119127	-3.06942	Down	5.97597e-08	1.24607e-06	3.56489	4.22757	6.91179	4.73202	41.0185	43.0825	39.2539	39.8004
25	506.325	2.55594	neg	LPE(20:1)	GP	LPE	M-H	C25 H50 O7 N1 P1	0.700084	37.6343	2.50812	55.6461	19.7088	2.82341	1.49744	Up	4.7229e-07	4.34423e-06	54.8385	60.0969	54.1149	53.5342	20.4505	18.4268	20.3888	19.5691
26	777.544	5.702	neg	PA(24:5/18:0)	GP	PA	M-H	C45 H79 O8 N0 P1	4.96117	11.0203	2.42498	6.49039	40.0131	0.162207	-2.6241	Down	1.27781e-07	1.85775e-06	5.61805	6.78201	8.23145	5.33006	39.4149	42.6536	40.0294	37.9547
27	800.56	8.46394	neg	PE(20:1p/22:6)	GP	PE	M-H	C47 H80 O7 N1 P1	0.593922	41.8409	2.42005	66.6285	33.0553	2.01567	1.01126	Up	1.96774e-06	1.2351e-05	61.6215	68.516	68.273	68.1035	33.9908	30.6314	34.4853	33.1135
28	450.263	1.60662	neg	LPE(16:1)	GP	LPE	M-H	C21 H42 O7 N1 P1	1.00046	37.4334	2.37033	39.9482	7.94574	5.02763	2.32988	Up	5.40078e-08	1.17779e-06	40.0545	41.5316	38.246	39.961	8.24781	8.76766	5.85879	8.9087
29	734.513	7.60794	neg	PE(16:0p/21:5)	GP	PE	M-H	C42 H74 O7 N1 P1	0.682806	25.3364	2.36693	48.1129	16.2431	2.96205	1.5666	Up	9.82238e-09	4.04124e-07	46.2913	49.0854	48.4204	48.6543	17.254	15.7702	16.4136	15.5345
30	754.576	9.5395	neg	PE(20:1p/18:1)	GP	PE	M-H	C43 H82 O7 N1 P1	0.748063	29.5753	2.36583	77.1943	44.5795	1.73161	0.792112	Up	3.87905e-05	0.000125681	71.8148	81.418	83.3348	72.2094	45.3175	44.2818	43.692	45.0268
31	842.723	11.7757	pos	TG(16:1/16:1/18:3)	GL	TG	M+NH4	C53 H92 O6 N0	3.40744	66.6249	2.35171	46.3362	7.8364	5.91295	2.56388	Up	0.0135503	0.0203254	15.6952	44.4492	65.3239	59.8765	9.26691	7.65006	6.53697	7.89166
32	818.592	7.95256	neg	PC(16:0/18:1)	GP	PC	M+CH3COO	C42 H82 O8 N1 P1	4.81861	25.8204	2.29105	62.839	32.8784	1.91126	0.934521	Up	3.05313e-07	3.28695e-06	59.7231	64.0984	62.4693	65.065	32.8141	32.1408	33.8766	32.6818
33	599.32	1.67744	neg	LPI(18:0)	GP	LPI	M-H	C27 H53 O12 N0 P1	1.74943	42.4304	2.28365	1.25803	31.0657	0.0404959	-4.62608	Down	6.06291e-07	5.10545e-06	1.445	0.655842	1.48952	1.44176	31.8592	34.2031	30.4644	27.7359
34	500.278	1.66138	neg	LPE(20:4)	GP	LPE	M-H	C25 H44 O7 N1 P1	2.10577	37.3637	2.26185	43.4021	14.234	3.04918	1.60842	Up	1.25863e-07	1.84564e-06	42.8257	43.6835	42.3392	44.7599	12.368	15.9127	15.5412	13.1141
35	554.346	1.82906	neg	LPC(16:0)	GP	LPC	M+CH3COO	C24 H50 O7 N1 P1	1.21319	34.4576	2.24707	59.2126	88.2118	0.671255	-0.575068	Down	3.34017e-06	1.80944e-05	62.6572	61.0202	54.8637	58.3093	87.5322	88.1906	87.5119	89.6127
36	730.541	7.35463	pos	DG(22:6/22:6)	GL	DG	M+NH4	C47 H68 O5 N0	1.42835	14.765	2.16212	8.63933	35.2006	0.245431	-2.02661	Down	1.20704e-10	4.10637e-08	8.68389	8.64937	9.29072	7.93333	34.9929	35.2696	35.4215	35.1186
37	524.299	1.78294	neg	LPS(18:0)	GP	LPS	M-H	C24 H48 O9 N1 P1	0.695271	23.7247	2.11618	6.8436	33.2908	0.20557	-2.2823	Down	0.00013501	0.000359957	8.56861	6.60059	6.37307	5.83213	35.8116	38.1136	34.7356	24.5026
38	746.513	7.57263	neg	PE(16:0p/22:6)	GP	PE	M-H	C43 H74 O7 N1 P1	0.789631	39.8591	2.06736	48.2469	23.4584	2.0567	1.04033	Up	2.17052e-05	7.81106e-05	42.5466	50.4941	51.9516	47.9953	23.8222	22.5783	23.6017	23.8314
39	892.739	11.7515	pos	TG(16:1/16:1/22:6)	GL	TG	M+NH4	C57 H94 O6 N0	3.04509	47.0115	2.06364	53.1884	26.6258	1.99762	0.998284	Up	0.00165025	0.0030949	64.41	43.8589	53.9716	50.5131	20.1134	26.0828	30.8924	29.4148
40	862.56	6.14175	neg	PC(16:1/22:6)	GP	PC	M+CH3COO	C46 H78 O8 N1 P1	0.332185	30.3405	2.06301	42.5229	18.2882	2.32516	1.21733	Up	3.66488e-08	9.03472e-07	44.4205	42.5276	41.7504	41.393	18.0248	18.6997	18.0553	18.3729
41	708.461	5.7715	neg	PE(14:0/20:5)	GP	PE	M-H	C39 H68 O8 N1 P1	1.31337	57.1916	2.01686	27.4254	4.23811	6.47114	2.69402	Up	1.12496e-07	1.72393e-06	25.3852	29.1327	28.0681	27.1157	4.36789	3.97634	4.39618	4.21204
42	600.331	1.43437	neg	LPC(20:5)	GP	LPC	M+CH3COO	C28 H48 O7 N1 P1	0.722052	29.2425	2.01582	75.8592	52.2663	1.4514	0.537445	Up	2.52646e-05	8.78635e-05	76.8187	79.7949	70.2231	76.6002	51.8051	52.8027	52.8602	51.5969
43	866.592	7.48625	neg	PC(18:0/20:5)	GP	PC	M+CH3COO	C46 H82 O8 N1 P1	0.702142	31.2761	2.01069	36.7536	13.688	2.68509	1.42497	Up	2.17133e-07	2.61062e-06	34.1963	38.1904	37.2033	37.4244	13.4952	13.3966	13.962	13.8983
44	700.529	8.66731	neg	PE(16:0p/18:1)	GP	PE	M-H	C39 H76 O7 N1 P1	0.964229	27.2048	1.98634	61.4543	38.0339	1.61578	0.692229	Up	0.000191861	0.000478528	55.3184	64.6461	67.7622	58.0906	37.9974	37.1232	38.02	38.9949
45	504.345	2.06225	pos	LPC(18:2p)	GP	LPC	M+H	C26 H50 O6 N1 P1	4.76949	22.5026	1.98164	2.10598	24.5582	0.0857548	-3.54364	Down	7.23449e-07	5.80465e-06	2.17716	2.11426	2.02495	2.10756	23.903	23.9703	22.737	27.6225
46	808.623	10.227	neg	PE(20:1p/22:2)	GP	PE	M-H	C47 H88 O7 N1 P1	0.622627	46.9143	1.97422	59.8592	37.1161	1.61276	0.689529	Up	4.57573e-05	0.000144136	55.6599	62.3066	64.6075	56.8627	37.9437	36.3141	37.685	36.5215
47	740.56	9.15813	neg	PE(20:1p/17:1)	GP	PE	M-H	C42 H80 O7 N1 P1	1.10115	24.3902	1.96564	50.3506	28.1551	1.78833	0.838612	Up	3.45392e-06	1.84752e-05	47.3077	53.167	52.0257	48.902	28.1928	28.0778	28.5485	27.8014
48	778.575	7.01644	pos	LPC(37:6)	GP	LPC	M+H	C45 H80 O7 N1 P1	2.11087	38.7834	1.96367	23.7511	45.9594	0.516785	-0.952365	Down	6.53974e-06	2.95854e-05	22.1631	27.1747	22.4556	23.2111	46.8358	48.1937	43.6821	45.1262
49	762.529	6.14469	neg	PC(16:1/14:0)	GP	PC	M+CH3COO	C38 H74 O8 N1 P1	2.08841	23.6793	1.95313	33.7228	12.0249	2.80442	1.4877	Up	6.94752e-09	3.19541e-07	34.956	33.6799	32.673	33.5822	12.0327	12.0642	11.9422	12.0603
50	766.539	8.252	neg	PE(18:0/20:4)	GP	PE	M-H	C43 H78 O8 N1 P1	0.875976	50.8492	1.95127	32.8618	10.9898	2.99019	1.58024	Up	3.51727e-06	1.87551e-05	29.1685	32.985	35.4491	33.8445	11.2332	11.2966	10.3613	11.0683
51	868.739	11.9869	pos	TG(16:1/16:1/20:4)	GL	TG	M+NH4	C55 H94 O6 N0	2.89784	59.9362	1.92283	53.4601	32.013	1.66995	0.739803	Up	2.19467e-05	7.84271e-05	51.2453	55.7791	53.3628	53.4531	29.9043	32.4632	36.2376	29.447
52	816.576	7.23844	neg	PC(16:1/18:1)	GP	PC	M+CH3COO	C42 H80 O8 N1 P1	2.98866	26.1144	1.91313	37.486	16.5615	2.26344	1.17852	Up	7.20912e-07	5.80465e-06	39.11	37.5951	35.5616	37.6772	18.481	16.314	16.0197	15.4314
53	878.592	7.30525	neg	PC(17:0/22:6)	GP	PC	M+CH3COO	C47 H82 O8 N1 P1	0.865556	30.2723	1.90603	32.5071	11.2243	2.89614	1.53413	Up	6.82647e-05	0.000203716	34.9803	35.4103	29.483	30.1547	10.8124	13.2947	13.7513	7.03882
54	480.345	1.71381	pos	LPC(16:0p)	GP	LPC	M+H	C24 H50 O6 N1 P1	2.05783	38.249	1.88375	2.04532	22.2154	0.0920676	-3.44116	Down	8.67122e-10	1.00358e-07	2.03872	2.02541	1.76356	2.35358	22.567	22.7976	21.5595	21.9375
55	366.301	1.51769	neg	Cer(d20:2/2:0)	SP	Cer	M-H	C22 H41 O3 N1	0.713811	28.9489	1.86872	0.425001	20.3259	0.0209094	-5.57971	Down	9.21354e-08	1.57996e-06	0.497637	0.437023	0.382787	0.382557	20.3383	20.4935	18.6157	21.8559
56	766.538	7.66831	pos	PC(17:4/18:1)	GP	PC	M+H	C43 H76 O8 N1 P1	1.54522	39.8552	1.85285	49.1746	29.4075	1.67218	0.741728	Up	5.96664e-06	2.77016e-05	45.7675	49.9331	51.9907	49.007	28.6304	30.0896	29.1634	29.7467
57	864.576	6.52219	neg	PC(18:1/20:5)	GP	PC	M+CH3COO	C46 H80 O8 N1 P1	0.473608	31.2389	1.83659	30.9346	5.3078	5.82815	2.54304	Up	0.0326631	0.044915	45.562	36.9482	35.8347	5.39359	2.33534	14.1725	2.34721	2.37614
58	776.56	8.65687	neg	PE(18:0p/22:5)	GP	PE	M-H	C45 H80 O7 N1 P1	0.886564	50.3447	1.83596	46.8932	25.9844	1.80467	0.851732	Up	0.00139413	0.00270093	52.4758	43.2349	52.8582	39.0038	28.1121	28.7578	24.3423	22.7254
59	788.545	6.3325	neg	PC(16:1/16:1)	GP	PC	M+CH3COO	C40 H76 O8 N1 P1	0.445796	21.3919	1.83003	28.1528	9.05057	3.11061	1.6372	Up	1.81191e-07	2.3349e-06	30.1357	27.8297	26.842	27.8038	8.99321	9.25193	8.66277	9.29438
60	844.607	8.06425	neg	PC(18:1/18:1)	GP	PC	M+CH3COO	C44 H84 O8 N1 P1	1.90203	15.6767	1.81993	32.5431	13.7151	2.3728	1.24659	Up	1.50226e-09	1.22288e-07	32.1517	32.5039	32.2034	33.3134	13.788	13.3524	13.5807	14.1392
61	750.508	7.15125	neg	PE(17:0/20:5)	GP	PE	M-H	C42 H74 O8 N1 P1	1.3184	56.179	1.80941	24.273	5.61154	4.32555	2.11288	Up	1.01657e-07	1.69527e-06	22.8125	25.3783	25.2409	23.6603	5.44216	5.86709	5.73311	5.4038
62	772.529	7.33625	neg	dMePE(18:2p/20:5)	GP	dMePE	M-H	C45 H76 O7 N1 P1	0.646617	8.69175	1.80217	21.6571	40.2718	0.537772	-0.894934	Down	1.89671e-06	1.20384e-05	21.5083	21.6084	23.1828	20.3287	38.4146	39.8117	42.5221	40.3389
63	736.492	6.73787	neg	PE(16:0/20:5)	GP	PE	M-H	C41 H72 O8 N1 P1	0.727054	53.9853	1.77706	23.5186	5.4329	4.32892	2.11401	Up	1.31055e-06	8.98886e-06	23.9922	25.0371	24.2648	20.7803	5.20994	5.33202	5.55501	5.63464
64	846.755	12.4229	pos	TG(16:1/16:1/18:1)	GL	TG	M+NH4	C53 H96 O6 N0	2.25032	83.7916	1.77629	52.4009	33.7652	1.55192	0.634058	Up	0.000133177	0.000356187	53.1704	51.2233	56.5468	48.6631	31.4632	35.7486	36.5241	31.3247
65	812.545	6.179	neg	PC(18:4/16:0)	GP	PC	M+CH3COO	C42 H76 O8 N1 P1	2.00416	29.3201	1.77114	28.8242	10.9675	2.62813	1.39404	Up	2.4295e-08	7.20581e-07	29.3323	28.6173	29.7361	27.611	11.2488	10.9616	10.9025	10.7573
66	916.739	11.4956	pos	TG(16:1/20:4/20:5)	GL	TG	M+NH4	C59 H94 O6 N0	2.90865	43.8614	1.76261	36.1677	13.2986	2.71967	1.44343	Up	0.0250253	0.035503	43.74	17.3162	38.8755	44.7393	20.2894	20.7822	3.90043	8.22227
67	626.346	1.55137	neg	LPC(22:6)	GP	LPC	M+CH3COO	C30 H50 O7 N1 P1	0.674499	22.462	1.75545	84.5429	102.683	0.823341	-0.280438	Down	0.000104218	0.000288722	82.7662	87.373	80.1163	87.9161	101.464	103.111	104.57	101.586
68	831.591	6.98831	neg	PA(30:5/16:1)	GP	PA	M-H	C49 H85 O8 N0 P1	4.50285	18.4745	1.74718	2.53233	19.9136	0.127166	-2.97522	Down	3.5759e-08	8.94501e-07	2.42549	2.55348	3.03651	2.11385	20.482	20.737	19.7351	18.7004
69	874.786	12.8142	pos	TG(16:1/18:1/18:1)	GL	TG	M+NH4	C55 H100 O6 N0	2.57031	82.6434	1.74468	53.4356	35.5297	1.50397	0.588776	Up	9.94848e-05	0.000278328	51.9036	50.8929	57.8096	53.1364	37.5652	37.1874	32.1321	35.2341
70	818.723	12.005	pos	TG(16:1/16:1/16:1)	GL	TG	M+NH4	C51 H92 O6 N0	2.58264	81.0451	1.73577	34.792	17.5721	1.97995	0.985465	Up	5.83019e-07	4.95858e-06	35.0505	35.9465	35.3665	32.8043	18.2905	17.4734	17.9629	16.5618
71	762.544	8.1765	neg	PE(18:0p/21:5)	GP	PE	M-H	C44 H78 O7 N1 P1	0.858271	30.4947	1.73328	38.234	20.9406	1.82583	0.868552	Up	5.7423e-06	2.7208e-05	35.8853	37.9869	41.0983	37.9655	20.7055	19.8906	21.9823	21.1841
72	538.519	7.9695	pos	Cer(d16:1/18:0)	SP	Cer	M+H	C34 H67 O3 N1	1.07233	27.9522	1.72656	6.89726	23.9123	0.28844	-1.79366	Down	2.57628e-07	2.90216e-06	7.23167	6.49153	6.6244	7.24145	25.315	22.195	23.9309	24.2081
73	536.407	2.798	pos	LPC(20:0p)	GP	LPC	M+H	C28 H58 O6 N1 P1	1.18468	38.066	1.70106	2.24969	18.7019	0.120292	-3.05538	Down	2.15768e-09	1.46808e-07	2.39047	2.27506	2.07712	2.25612	18.926	17.9968	19.3419	18.5429
74	762.508	6.85981	neg	PE(18:1/20:5)	GP	PE	M-H	C43 H74 O8 N1 P1	0.631508	56.2051	1.68579	20.2064	3.65769	5.52437	2.46581	Up	3.66108e-05	0.000120222	17.1283	23.9765	18.4573	21.2635	3.49457	3.75483	3.90611	3.47524
75	852.576	6.84794	neg	PC(16:0/21:5)	GP	PC	M+CH3COO	C45 H80 O8 N1 P1	1.7166	30.291	1.65459	26.5809	9.65574	2.75286	1.46093	Up	0.00127167	0.00248919	24.1195	34.5329	22.8492	24.8221	13.5016	8.19153	8.67855	8.2513
76	848.77	12.7671	pos	TG(16:0/16:1/18:1)	GL	TG	M+NH4	C53 H98 O6 N0	2.53127	84.0154	1.654	42.4497	26.3518	1.61089	0.687855	Up	0.000102691	0.000285421	41.1896	40.3025	45.8401	42.4667	28.37	28.539	25.4027	23.0954
77	896.77	12.4175	pos	TG(16:1/18:1/20:4)	GL	TG	M+NH4	C57 H98 O6 N0	4.01828	52.1674	1.6428	82.7956	64.005	1.29358	0.371369	Up	0.0135625	0.0203258	81.9727	81.6227	89.3065	78.2806	68.6481	69.4365	68.6751	49.2604
78	536.372	3.17919	neg	LPE(22:0)	GP	LPE	M-H	C27 H56 O7 N1 P1	1.0095	18.9453	1.63405	2.30187	17.4805	0.131682	-2.92487	Down	1.35692e-09	1.22288e-07	2.14336	2.62586	2.2012	2.23706	17.3277	16.9847	17.551	18.0586
79	734.477	6.17475	neg	PE(14:0/22:6)	GP	PE	M-H	C41 H70 O8 N1 P1	2.79719	58.328	1.63068	19.7165	4.59688	4.2891	2.10067	Up	2.83614e-09	1.7847e-07	18.9576	20.0934	19.7248	20.09	4.43502	4.7646	4.74146	4.44643
80	806.607	9.68281	neg	PE(20:1p/22:3)	GP	PE	M-H	C47 H86 O7 N1 P1	1.6755	38.7331	1.61723	31.913	16.9304	1.88495	0.914524	Up	1.46015e-06	9.75478e-06	30.8954	33.0947	33.4275	30.2343	16.9689	16.7304	17.1076	16.9148
81	720.497	7.24	neg	PE(16:0p/20:5)	GP	PE	M-H	C41 H72 O7 N1 P1	0.707109	39.5616	1.61146	21.2867	6.46842	3.29087	1.71847	Up	2.39445e-07	2.752e-06	20.5069	22.1125	22.3813	20.1462	6.82639	6.24732	6.2052	6.59476
82	819.591	7.05875	neg	PA(28:4/17:1)	GP	PA	M-H	C48 H85 O8 N0 P1	2.94602	14.9616	1.59739	4.27827	18.952	0.225742	-2.14725	Down	4.75485e-06	2.35802e-05	4.89556	3.27226	5.45475	3.49054	17.785	19.6485	20.8534	17.5211
83	510.392	2.70487	pos	LPC(18:0e)	GP	LPC	M+H	C26 H56 O6 N1 P1	1.76831	38.096	1.59422	2.04795	16.4909	0.124187	-3.00942	Down	2.48145e-10	4.68995e-08	2.35916	1.734	1.90752	2.19113	16.4324	16.2029	16.712	16.6164
84	870.755	12.3571	pos	TG(16:0/16:1/20:4)	GL	TG	M+NH4	C55 H96 O6 N0	4.04301	60.8254	1.58453	57.714	41.5061	1.39049	0.475598	Up	0.00392647	0.00673958	53.6253	59.0729	65.5433	52.6144	43.8917	44.0614	35.6788	42.3924
85	728.56	9.40512	neg	PE(18:0p/18:1)	GP	PE	M-H	C41 H80 O7 N1 P1	1.074	28.8726	1.58077	47.6281	33.0878	1.43945	0.525515	Up	3.3647e-05	0.000112599	44.7809	50.0564	48.727	46.9483	34.2994	31.5697	32.3764	34.1056
86	820.739	12.3733	pos	TG(16:0/16:1/16:1)	GL	TG	M+NH4	C51 H94 O6 N0	2.43984	76.8441	1.57546	30.9309	16.5862	1.86486	0.899066	Up	1.23369e-05	4.97277e-05	29.8738	30.452	34.0906	29.3072	16.8717	16.7291	16.7475	15.9966
87	876.801	13.1356	pos	TG(16:0/18:1/18:1)	GL	TG	M+NH4	C55 H102 O6 N0	2.88945	81.8156	1.55997	40.3995	26.0531	1.55066	0.632886	Up	0.000119362	0.000324855	37.9628	41.9008	41.5498	40.1847	28.3571	26.6864	22.1046	27.0641
88	790.539	7.76788	neg	PE(20:1/20:5)	GP	PE	M-H	C45 H78 O8 N1 P1	1.56922	58.503	1.54531	18.2337	4.62876	3.93922	1.97791	Up	6.67704e-08	1.27614e-06	17.3672	18.2734	19.2447	18.0496	4.59285	4.59436	4.21042	5.1174
89	890.723	11.3541	pos	TG(18:4/16:1/20:4)	GL	TG	M+NH4	C57 H92 O6 N0	2.57933	26.2854	1.53089	28.5813	10.8363	2.63755	1.3992	Up	0.0318273	0.0440149	39.9196	28.99	33.2032	12.2121	12.5747	16.8055	6.23499	7.73006
90	944.77	11.9525	pos	TG(16:0/20:4/22:6)	GL	TG	M+NH4	C61 H98 O6 N0	2.75884	36.3982	1.51289	30.0014	14.5124	2.06729	1.04774	Up	0.0090942	0.014218	29.0543	34.2122	27.132	29.6071	13.1781	25.4822	11.2882	8.1013
91	819.591	7.9525	neg	PA(27:4/18:1)	GP	PA	M-H	C48 H85 O8 N0 P1	0.874253	11.6057	1.51073	26.1087	13.1046	1.99233	0.994457	Up	7.86031e-08	1.4533e-06	26.4274	25.8951	25.0904	27.0217	12.9322	13.2522	12.9203	13.3137
92	829.575	6.34588	neg	PA(28:4/18:3)	GP	PA	M-H	C49 H83 O8 N0 P1	4.91159	11.4091	1.50204	2.71623	15.6383	0.173691	-2.52541	Down	1.47836e-06	9.78479e-06	1.92803	3.15419	2.67696	3.10573	14.716	15.7419	14.7196	17.3756
93	840.576	7.2085	neg	PC(16:0/20:4)	GP	PC	M+CH3COO	C44 H80 O8 N1 P1	1.07363	29.7447	1.46744	18.8897	6.61201	2.85687	1.51444	Up	1.3833e-07	1.95422e-06	19.4168	19.449	17.6205	19.0724	6.51448	6.55836	6.85221	6.52298
94	466.293	1.82187	pos	PE(8:0p/9:0)	GP	PE	M+H	C22 H44 O7 N1 P1	1.74884	28.1075	1.4576	17.531	5.39417	3.24998	1.70043	Up	4.87208e-07	4.43176e-06	17.0396	17.8396	16.432	18.8126	5.60607	5.50087	5.51507	4.95465
95	942.755	11.7105	pos	TG(16:0/20:5/22:6)	GL	TG	M+NH4	C61 H96 O6 N0	2.9387	32.4535	1.45718	32.3474	18.0079	1.79629	0.84502	Up	0.00878479	0.0137977	36.7355	26.5549	32.1131	33.986	9.05031	19.2873	22.9424	20.7515
96	536.505	7.94625	neg	Cer(d18:1/16:0)	SP	Cer	M-H	C34 H67 O3 N1	0.927242	98.4442	1.45496	16.8494	28.9537	0.581943	-0.781051	Down	7.40803e-07	5.8485e-06	17.5638	17.1553	15.3742	17.3044	28.1353	29.1178	29.1148	29.447
97	368.317	1.783	neg	Cer(d20:1/2:0)	SP	Cer	M-H	C22 H43 O3 N1	0.802379	19.9767	1.44979	0.598428	12.5991	0.0474977	-4.396	Down	3.13065e-07	3.31934e-06	0.39151	1.2774	0.330559	0.394245	13.6524	11.5709	12.8347	12.3383
98	752.56	8.93262	neg	PE(16:0p/22:3)	GP	PE	M-H	C43 H80 O7 N1 P1	0.710203	34.9315	1.43765	24.1192	12.0606	1.99984	0.999881	Up	4.49074e-05	0.000141743	22.4838	25.6142	26.3711	22.0078	12.749	11.4549	11.4363	12.6021
99	872.77	12.4835	pos	TG(16:0/16:1/20:3)	GL	TG	M+NH4	C55 H98 O6 N0	3.58682	66.0489	1.42888	34.4743	22.0159	1.56588	0.646974	Up	0.000766027	0.00161464	32.5141	37.8764	35.8356	31.6709	20.2084	25.4457	19.4823	22.9271
100	508.376	2.14731	pos	LPC(18:0p)	GP	LPC	M+H	C26 H54 O6 N1 P1	1.60604	38.28	1.42508	1.46483	13.0049	0.112636	-3.15026	Down	2.08323e-10	4.42948e-08	1.51934	1.41591	1.31518	1.60888	12.9361	13.3506	12.7621	12.971
101	506.324	2.14325	pos	LPC(17:2)	GP	LPC	M+H	C25 H48 O7 N1 P1	1.96805	34.8275	1.42062	16.6554	5.16237	3.22632	1.68989	Up	4.55978e-08	1.04813e-06	16.8299	17.1077	15.6865	16.9977	5.1918	5.25417	4.88991	5.31358
102	714.544	9.14044	neg	PE(18:0p/17:1)	GP	PE	M-H	C40 H78 O7 N1 P1	1.08387	41.5983	1.4093	40.4872	27.949	1.44861	0.53467	Up	0.00236266	0.00427541	36.8894	39.8783	45.3144	39.8667	32.2417	25.9232	29.2891	24.3419
103	892.607	7.56963	neg	PC(20:1/20:5)	GP	PC	M+CH3COO	C48 H84 O8 N1 P1	0.851965	30.5515	1.37632	17.6701	6.77299	2.60891	1.38345	Up	4.8009e-06	2.36543e-05	18.0884	17.8926	17.0087	17.691	5.91559	8.76761	6.28355	6.12523
104	750.543	8.14213	pos	PC(14:0p/21:5)	GP	PC	M+H	C43 H76 O7 N1 P1	0.0539209	12.5769	1.37458	28.9639	18.0634	1.60346	0.681187	Up	9.22607e-06	3.93322e-05	26.9265	30.0254	30.0155	28.8881	18.6014	17.45	18.5963	17.6058
105	492.31	2.29588	neg	LPE(19:1)	GP	LPE	M-H	C24 H48 O7 N1 P1	2.10735	35.493	1.36981	16.2497	5.37156	3.02514	1.597	Up	2.08479e-05	7.54515e-05	15.4633	16.1601	15.0335	18.342	4.63237	4.83211	6.96298	5.05877
106	512.278	1.56856	neg	LPE(21:5)	GP	LPE	M-H	C26 H44 O7 N1 P1	0.764175	32.4037	1.362	13.4551	2.90175	4.6369	2.21316	Up	9.61567e-09	4.04124e-07	13.872	13.7716	12.8905	13.2864	2.88204	2.98334	2.68407	3.05755
107	726.543	6.13094	pos	LPC(33:4)	GP	LPC	M+H	C41 H76 O7 N1 P1	4.31155	37.2565	1.34845	14.032	26.5016	0.529476	-0.917363	Down	0.0109693	0.0167044	12.0798	15.2168	13.026	15.8053	29.9336	17.1492	26.6792	32.2445
108	764.56	8.74544	neg	PE(18:0p/21:4)	GP	PE	M-H	C44 H80 O7 N1 P1	0.871704	19.8518	1.34137	31.5796	20.2719	1.5578	0.639511	Up	0.00207829	0.00380125	27.2405	36.2759	28.5359	34.2663	20.2279	20.4636	20.3263	20.0699
109	810.529	5.38938	neg	PC(18:4/16:1)	GP	PC	M+CH3COO	C42 H74 O8 N1 P1	0.823499	24.0881	1.33971	14.4567	4.21903	3.42655	1.77675	Up	1.85369e-07	2.35308e-06	14.6596	15.2341	13.6269	14.3063	4.44215	4.53302	3.70053	4.20043
110	790.692	11.5369	pos	TG(16:1/14:1/16:1)	GL	TG	M+NH4	C49 H88 O6 N0	2.45161	77.6164	1.31741	14.4129	4.23205	3.40567	1.76794	Up	7.90385e-05	0.000229037	16.312	11.681	14.0066	15.6522	4.74609	4.30767	3.36237	4.51205
111	776.524	7.46444	neg	PE(17:0/22:6)	GP	PE	M-H	C44 H76 O8 N1 P1	1.94131	49.5185	1.31378	18.2996	7.26456	2.51902	1.33286	Up	0.00321301	0.00561699	16.9372	18.2367	18.3546	19.6698	9.30784	9.80342	9.46565	0.481332
112	902.817	13.1752	pos	TG(16:1/18:1/20:1)	GL	TG	M+NH4	C57 H104 O6 N0	2.27784	80.2118	1.31293	42.3719	31.7683	1.33378	0.415521	Up	0.0010572	0.00213068	40.8283	42.091	45.6333	40.935	33.3452	32.6072	27.5986	33.522
113	472.247	1.36294	neg	LPE(18:4)	GP	LPE	M-H	C23 H40 O7 N1 P1	0.917888	37.4178	1.31282	12.9229	3.04067	4.25002	2.08747	Up	2.08303e-06	1.29789e-05	13.3733	13.9485	11.3524	13.0174	3.09411	2.97793	3.06026	3.03039
114	792.708	11.9452	pos	TG(16:1/14:0/16:1)	GL	TG	M+NH4	C49 H90 O6 N0	3.55424	77.3238	1.31145	16.7067	6.80257	2.45595	1.29628	Up	6.09939e-06	2.79651e-05	16.3554	16.8465	18.0145	15.6105	6.21524	6.47162	8.1214	6.40201
115	552.331	1.55994	neg	LPC(16:1)	GP	LPC	M+CH3COO	C24 H48 O7 N1 P1	4.16864	32.0448	1.30842	45.2075	34.5666	1.30784	0.387183	Up	0.00151185	0.00288627	45.5644	46.7542	42.0252	46.4861	35.8212	36.334	36.3218	29.7893
116	788.524	7.2055	neg	PE(18:1/22:6)	GP	PE	M-H	C45 H76 O8 N1 P1	1.03291	60.7271	1.30773	14.7887	4.97243	2.97415	1.57248	Up	2.78096e-06	1.58739e-05	14.9854	15.9256	15.0117	13.2323	5.39828	4.70918	4.90286	4.87939
117	788.524	7.20731	neg	dMePE(16:1/22:6)	GP	dMePE	M-H	C45 H76 O8 N1 P1	0.770465	19.1064	1.2991	14.5816	4.8997	2.97601	1.57338	Up	2.33926e-06	1.40603e-05	13.9284	15.9256	15.0117	13.4606	4.83212	4.84308	5.1052	4.81839
118	756.591	10.1564	neg	PE(18:0p/20:1)	GP	PE	M-H	C43 H84 O7 N1 P1	0.586221	45.0431	1.29736	39.1453	27.2723	1.43535	0.521403	Up	0.0157626	0.0233556	36.7106	41.4384	41.6522	36.78	23.5497	32.4711	33.1412	19.9272
119	824.581	7.12788	neg	PC(16:0e/20:5)	GP	PC	M+CH3COO	C44 H80 O7 N1 P1	0.939228	17.8788	1.2949	18.2927	8.71706	2.0985	1.06936	Up	3.77232e-07	3.71823e-06	18.4987	19.2617	17.744	17.6666	8.72161	9.08349	8.7478	8.31532
120	802.576	8.69325	neg	PE(20:1p/22:5)	GP	PE	M-H	C47 H82 O7 N1 P1	0.958751	48.3601	1.28665	21.3288	11.2752	1.89166	0.919654	Up	0.000631386	0.00136466	20.7807	22.633	24.4922	17.4095	10.2867	11.4669	11.602	11.7451
121	677.455	1.69581	neg	PA(14:0e/22:6)	GP	PA	M-H	C39 H67 O7 N0 P1	1.77359	23.8934	1.27018	2.5645	11.7555	0.218154	-2.19658	Down	6.40144e-08	1.26782e-06	2.58471	2.60758	2.75333	2.31238	12.1975	12.1695	11.039	11.6158
122	726.544	8.7095	neg	PE(18:1p/18:1)	GP	PE	M-H	C41 H78 O7 N1 P1	0.837485	22.2159	1.26848	33.7635	24.0539	1.40366	0.48919	Up	0.000480851	0.00107764	31.7144	33.4764	36.5683	33.2947	24.0449	23.4392	21.9933	26.7382
123	804.591	9.22975	neg	dMePE(18:2p/22:3)	GP	dMePE	M-H	C47 H84 O7 N1 P1	0.347419	17.1816	1.24922	17.2262	8.19186	2.10285	1.07234	Up	1.67744e-05	6.38326e-05	16.7464	17.7148	16.7694	17.6743	8.53034	9.08907	8.95353	6.1945
124	920.77	12.1841	pos	TG(16:1/18:1/22:6)	GL	TG	M+NH4	C59 H98 O6 N0	2.97737	46.786	1.248	41.6912	31.1806	1.33709	0.419095	Up	0.00889888	0.0139255	41.184	45.0474	37.5657	42.9678	35.9665	26.1039	28.8163	33.8357
125	776.581	7.66519	neg	PC(16:0e/16:1)	GP	PC	M+CH3COO	C40 H80 O7 N1 P1	1.96949	32.0246	1.2427	17.7274	8.88381	1.99547	0.996729	Up	1.34923e-06	9.18015e-06	18.5836	18.2282	16.5177	17.5801	8.90756	8.75992	9.15078	8.717
126	850.56	6.46319	neg	PC(15:0/22:6)	GP	PC	M+CH3COO	C45 H78 O8 N1 P1	0.918771	9.27529	1.2406	16.8079	7.96356	2.1106	1.07765	Up	3.8623e-06	2.01527e-05	17.6043	16.2502	15.667	17.7101	7.33795	7.90314	8.32172	8.29144
127	898.786	12.6274	pos	TG(16:0/18:1/20:4)	GL	TG	M+NH4	C57 H100 O6 N0	2.53394	59.2718	1.23894	47.7532	37.9033	1.25987	0.333273	Up	0.00343731	0.00597839	49.1066	44.7987	52.6226	44.4849	38.3387	40.0057	36.0697	37.1992
128	580.362	1.93106	neg	LPC(18:1)	GP	LPC	M+CH3COO	C26 H52 O7 N1 P1	1.1656	32.8319	1.22943	50.7957	60.208	0.843671	-0.245247	Down	0.00157649	0.00297626	50.9006	52.0562	46.4459	53.7801	59.0248	59.1426	60.5562	62.1083
129	476.278	1.68981	neg	LPE(18:2)	GP	LPE	M-H	C23 H44 O7 N1 P1	0.889123	37.3087	1.21843	10.3347	1.82339	5.66784	2.5028	Up	1.90709e-06	1.20593e-05	10.4739	11.0311	9.54249	10.2913	0.920142	1.8957	2.68075	1.79698
130	804.591	9.22956	neg	PE(20:1p/22:4)	GP	PE	M-H	C47 H84 O7 N1 P1	0.91782	44.1369	1.20687	17.6528	9.27432	1.90341	0.928586	Up	4.80532e-06	2.36543e-05	16.2816	18.5035	18.4069	17.4193	9.14623	9.74549	8.95353	9.25203
131	312.254	1.34306	neg	Cer(d16:1/2:0)	SP	Cer	M-H	C18 H35 O3 N1	1.09677	28.9154	1.19457	0.807538	8.93937	0.090335	-3.46857	Down	8.34076e-08	1.5001e-06	1.18984	0.429417	0.290729	1.32017	8.78207	8.96923	9.04535	8.96083
132	555.273	1.24294	neg	LPG(22:6)	GP	LPG	M-H	C28 H45 O9 N0 P1	0.562732	26.3268	1.19333	0.656778	8.77589	0.0748388	-3.74007	Down	1.41746e-07	1.97534e-06	0.650679	0.695501	0.584756	0.696175	8.10638	8.47417	9.24388	9.27914
133	796.623	10.4572	neg	PE(20:1p/21:1)	GP	PE	M-H	C46 H88 O7 N1 P1	0.906916	13.5264	1.19146	21.7126	12.6972	1.71004	0.774029	Up	0.00275429	0.00487519	20.9879	22.0112	23.2348	20.6167	15.0961	7.60193	14.8821	13.2084
134	833.607	7.62781	neg	PA(30:5/16:0)	GP	PA	M-H	C49 H87 O8 N0 P1	4.27004	8.83708	1.18152	1.16373	9.15764	0.127077	-2.97622	Down	1.33048e-06	9.08893e-06	1.18204	0.980872	1.38686	1.10513	9.50751	10.1508	8.52921	8.44309
135	772.529	7.66744	neg	PE(18:1p/22:6)	GP	PE	M-H	C45 H76 O7 N1 P1	0.992235	38.7793	1.17247	15.4936	7.58942	2.04147	1.02961	Up	4.47741e-06	2.25996e-05	14.5705	16.6572	15.6731	15.0737	8.19248	7.71325	7.37214	7.07981
136	526.315	1.49225	neg	LPC(14:0)	GP	LPC	M+CH3COO	C22 H46 O7 N1 P1	0.930108	32.4963	1.16901	13.6245	21.4651	0.634727	-0.655792	Down	2.50073e-06	1.46681e-05	14.2604	13.9548	12.9616	13.3213	21.2399	20.751	21.4573	22.4124
137	656.525	7.62594	pos	DG(16:1/22:6)	GL	DG	M+NH4	C41 H66 O5 N0	2.07375	24.3533	1.16122	10.7498	19.23	0.559011	-0.839051	Down	0.00213062	0.00388029	10.7516	10.0234	11.4444	10.7796	18.4998	23.9379	17.9519	16.5302
138	625.424	1.60394	neg	PA(12:0e/20:4)	GP	PA	M-H	C35 H63 O7 N0 P1	0.314235	5.43427	1.15774	5.01306	12.6708	0.395639	-1.33774	Down	5.21637e-07	4.62138e-06	4.96287	5.21596	5.24998	4.62345	12.4974	13.5581	12.5164	12.1113
139	788.56	8.72963	neg	PE(18:0p/23:6)	GP	PE	M-H	C46 H80 O7 N1 P1	0.230128	5.95126	1.15335	18.333	10.5665	1.73501	0.794944	Up	4.78831e-05	0.000149999	17.1571	17.7618	20.3058	18.1073	9.73599	10.6031	10.7255	11.2014
140	602.346	1.55625	neg	LPC(20:4)	GP	LPC	M+CH3COO	C28 H50 O7 N1 P1	2.02785	31.1932	1.14525	15.6596	6.84709	2.28704	1.19348	Up	0.00823358	0.0130451	8.95766	18.2854	16.8208	18.5745	7.33539	6.83193	6.37716	6.84387
141	814.692	11.274	pos	TG(16:1/14:1/18:3)	GL	TG	M+NH4	C51 H88 O6 N0	2.8937	64.1665	1.1354	11.7614	1.53442	7.66505	2.93829	Up	0.0458497	0.0610731	22.3269	5.71252	5.16127	13.845	0.701685	1.09953	1.37016	2.96632
142	924.801	12.8033	pos	TG(18:1/18:1/20:4)	GL	TG	M+NH4	C59 H102 O6 N0	4.94535	54.8139	1.13342	55.0001	46.7527	1.1764	0.234384	Up	0.00349112	0.00605341	54.6702	53.1554	58.5727	53.6021	47.5338	49.4551	46.6669	43.3552
143	966.755	11.4637	pos	TG(20:5/18:2/22:6)	GL	TG	M+NH4	C63 H96 O6 N0	2.83264	31.5478	1.13164	12.524	4.23882	2.95461	1.56297	Up	0.00413437	0.00706791	12.8551	9.59339	11.6663	15.9814	1.69084	6.27936	6.57008	2.415
144	816.708	11.6254	pos	TG(16:1/14:0/18:3)	GL	TG	M+NH4	C51 H90 O6 N0	2.86451	67.0993	1.12691	10.8487	2.72464	3.98172	1.99339	Up	0.00321769	0.00561939	9.38754	8.14817	15.7986	10.0607	2.18764	2.38391	3.04036	3.28665
145	778.576	9.02031	neg	PE(18:0p/22:4)	GP	PE	M-H	C45 H82 O7 N1 P1	1.05638	45.0007	1.12672	16.5244	8.98177	1.83978	0.879529	Up	0.000207212	0.000510083	14.0482	18.2253	17.2171	16.6071	9.82677	9.12693	8.50916	8.46421
146	502.294	1.81844	neg	LPE(20:3)	GP	LPE	M-H	C25 H46 O7 N1 P1	1.33892	35.0168	1.1222	9.5108	2.30133	4.13273	2.0471	Up	1.17327e-06	8.31556e-06	9.31288	10.1288	8.83084	9.77068	1.73668	2.31298	2.90577	2.2499
147	520.341	3.04569	neg	LPE(21:1)	GP	LPE	M-H	C26 H52 O7 N1 P1	1.36924	36.8117	1.11973	9.30656	2.14604	4.33663	2.11657	Up	3.78163e-07	3.71823e-06	9.3933	9.73148	8.92982	9.17162	1.85215	2.40609	1.61511	2.71079
148	904.833	13.4746	pos	TG(16:0/18:1/20:1)	GL	TG	M+NH4	C57 H106 O6 N0	2.32139	83.4297	1.11774	22.972	15.5016	1.48191	0.567461	Up	0.000297992	0.000701086	21.0956	24.1139	24.814	21.8645	15.5131	16.8037	14.9248	14.7649
149	326.27	1.44312	neg	Cer(d17:1/2:0)	SP	Cer	M-H	C19 H37 O3 N1	0.33552	13.4467	1.10966	2.62627	9.71403	0.270358	-1.88706	Down	6.048e-06	2.7839e-05	2.98802	2.46772	2.49064	2.5587	8.59084	9.98549	9.47453	10.8053
150	814.56	6.59675	neg	PC(16:0/18:3)	GP	PC	M+CH3COO	C42 H78 O8 N1 P1	0.743309	25.8862	1.10893	13.314	6.29285	2.11574	1.08116	Up	3.713e-07	3.71296e-06	13.659	13.4806	12.5931	13.5234	6.62325	5.87753	6.16432	6.5063
151	900.801	12.8782	pos	TG(16:0/18:1/20:3)	GL	TG	M+NH4	C57 H102 O6 N0	2.49386	66.2887	1.10586	30.9969	23.2419	1.33367	0.415398	Up	0.002642	0.0047058	28.8906	33.438	32.5788	29.0804	26.1417	21.9767	23.3814	21.4679
152	882.755	12.2131	pos	TG(16:1/17:1/20:4)	GL	TG	M+NH4	C56 H96 O6 N0	2.82465	50.5481	1.10154	21.8509	14.0654	1.55352	0.635539	Up	0.00344124	0.00597912	22.8855	22.2831	23.7089	18.5262	15.9205	15.4102	10.5605	14.3706
153	750.544	8.71237	neg	PE(18:0p/20:4)	GP	PE	M-H	C43 H78 O7 N1 P1	0.400416	38.3197	1.09798	14.0132	6.99416	2.00355	1.00256	Up	3.49732e-05	0.000115738	12.7468	15.5598	14.4855	13.2605	6.6748	7.04173	7.00696	7.25315
154	930.848	13.5139	pos	TG(20:1/18:1/18:1)	GL	TG	M+NH4	C59 H108 O6 N0	2.00405	81.7045	1.09147	24.3276	17.4129	1.3971	0.482434	Up	2.34005e-05	8.24105e-05	23.6047	25.1475	24.8156	23.7423	17.2373	18.7255	16.9102	16.7786
155	474.263	1.48425	neg	LPE(18:3)	GP	LPE	M-H	C23 H42 O7 N1 P1	0.677831	36.0196	1.08069	8.66036	2.02463	4.27749	2.09677	Up	1.18378e-10	4.10637e-08	8.74365	8.57991	8.59251	8.72535	2.19687	1.931	1.98379	1.98688
156	768.554	8.2695	pos	PC(17:4/18:0)	GP	PC	M+H	C43 H78 O8 N1 P1	1.41235	44.2635	1.07994	13.6299	6.97735	1.95345	0.966023	Up	2.02814e-07	2.48191e-06	13.1758	13.4009	14.0562	13.8868	7.3696	6.69819	6.80326	7.03838
157	838.56	6.26919	neg	PC(18:4/18:1)	GP	PC	M+CH3COO	C44 H78 O8 N1 P1	0.94153	18.4623	1.07748	10.3838	3.61798	2.87006	1.52108	Up	4.00976e-05	0.000129178	11.1691	10.0077	9.73377	10.6248	3.52286	2.97961	2.7793	5.19016
158	768.588	9.25863	pos	PE(20:0p/17:0)	GP	PE	M+Na	C42 H84 O7 N1 P1 Na0	3.13111	25.62	1.07363	18.6016	11.953	1.55622	0.638046	Up	8.16835e-06	3.58102e-05	18.8061	19.076	18.4727	18.0514	10.7088	12.5347	12.3083	12.2605
159	876.576	6.62781	neg	PC(17:1/22:6)	GP	PC	M+CH3COO	C47 H80 O8 N1 P1	0.728437	30.6958	1.05886	10.6306	3.68803	2.88246	1.5273	Up	0.00133583	0.00260279	7.64524	9.6927	12.867	12.3175	3.68176	3.42964	4.3036	3.33711
160	778.539	7.96856	neg	PE(19:0/20:5)	GP	PE	M-H	C44 H78 O8 N1 P1	1.34671	39.3437	1.05788	10.2625	3.70129	2.77269	1.47128	Up	7.35604e-05	0.000216481	12.2805	9.61946	9.5473	9.60283	3.61884	4.06323	3.49241	3.63069
161	804.576	7.51731	neg	PC(17:1/16:0)	GP	PC	M+CH3COO	C41 H80 O8 N1 P1	1.64741	17.3871	1.05172	12.669	6.08001	2.08371	1.05916	Up	0.000244213	0.000587796	13.6684	10.5295	12.5288	13.9493	6.17107	6.34795	5.08942	6.71159
162	846.623	8.76606	neg	PC(16:0/20:1)	GP	PC	M+CH3COO	C44 H86 O8 N1 P1	2.58376	19.8613	1.03726	12.3035	6.18139	1.99041	0.993064	Up	1.36284e-08	4.93234e-07	12.007	12.1688	12.521	12.5171	5.96518	6.28716	6.20821	6.265
163	822.755	12.7298	pos	TG(16:0/14:0/18:1)	GL	TG	M+NH4	C51 H96 O6 N0	3.35151	76.1079	1.036	13.5564	7.39844	1.83233	0.873681	Up	2.48927e-06	1.46514e-05	13.2985	12.7624	14.3949	13.7698	7.36199	7.47799	7.58603	7.16773
164	888.708	10.9659	pos	TG(18:4/16:1/20:5)	GL	TG	M+NH4	C57 H90 O6 N0	2.98801	38.9322	1.03422	10.8802	4.24531	2.56287	1.35776	Up	0.00141274	0.00272767	8.13954	12.8628	12.2009	10.3176	5.13228	2.67407	4.55021	4.6247
165	508.474	7.01363	neg	Cer(d16:1/16:0)	SP	Cer	M-H	C32 H63 O3 N1	0.767926	92.7822	1.03023	7.58001	13.6342	0.555957	-0.846955	Down	1.76507e-07	2.32744e-06	7.80786	7.62184	7.02586	7.86447	13.6084	13.3788	13.9526	13.5969
166	844.739	12.0767	pos	TG(16:1/16:1/18:2)	GL	TG	M+NH4	C53 H94 O6 N0	3.64665	69.0085	1.01734	22.5512	15.8972	1.41857	0.504432	Up	0.00362346	0.00626372	20.3743	21.4622	23.9765	24.392	14.6404	15.6497	18.9729	14.3258
167	872.639	8.857	neg	PC(20:1/18:1)	GP	PC	M+CH3COO	C46 H88 O8 N1 P1	0.984909	23.8835	1.01498	11.3944	4.07791	2.79417	1.48242	Up	0.017145	0.025191	9.45216	18.0626	8.51096	9.55173	4.36709	4.18743	3.6117	4.14543
168	298.274	1.89281	pos	So(d18:2)	SP	So	M+H	C18 H35 O2 N1	2.12714	10.9565	1.01434	1.63113	7.66199	0.212887	-2.23184	Down	7.27758e-05	0.000214763	1.9249	1.53876	1.19762	1.86326	7.90269	8.30899	5.89111	8.54516
169	862.786	12.939	pos	TG(16:1/17:0/18:1)	GL	TG	M+NH4	C54 H100 O6 N0	2.90625	76.6943	1.01305	16.6408	10.4617	1.59063	0.669602	Up	0.000438061	0.000993523	16.0722	15.6208	18.979	15.8913	11.514	9.54373	10.6357	10.1535
170	652.494	6.31888	pos	DG(18:4/20:5)	GL	DG	M+NH4	C41 H62 O5 N0	1.73407	18.0173	1.00551	2.24308	7.99198	0.280667	-1.83307	Down	3.11302e-09	1.82595e-07	2.35833	2.15415	2.32204	2.13781	7.97666	7.77947	7.97815	8.23365
171	854.723	11.7521	pos	TG(18:4/16:1/17:1)	GL	TG	M+NH4	C54 H92 O6 N0	2.96876	55.0798	1.00455	11.5139	5.42252	2.12334	1.08634	Up	0.000492068	0.00109813	13.8661	9.72017	11.2331	11.2361	5.59357	5.3622	4.79277	5.94156
172	514.294	1.78694	neg	LPE(21:4)	GP	LPE	M-H	C26 H46 O7 N1 P1	0.821456	37.3875	1.00308	6.11118	0.38161	16.0142	4.00128	Up	4.3166e-08	1.02145e-06	5.98715	6.32456	5.6992	6.43381	0.378153	0.318763	0.410177	0.419346
173	768.588	9.256	pos	PE(18:0e/19:1)	GP	PE	M+Na	C42 H84 O7 N1 P1 Na0	3.13111	24.8444	1.00214	18.8265	13.0172	1.44628	0.532345	Up	1.46917e-05	5.79829e-05	17.7604	19.076	19.4862	18.9831	13.4085	13.3791	13.0206	12.2605
174	338.27	1.41637	neg	Cer(d18:2/2:0)	SP	Cer	M-H	C20 H37 O3 N1	0.645845	33.5105	1.00022	1.13828	6.83605	0.166512	-2.5863	Down	5.03376e-08	1.12664e-06	1.01406	1.2641	0.882478	1.3925	6.55349	6.87851	6.75217	7.16003

## Sheet: Table S3
Table S3. Differential lipids between HD and FS groups
No.	m/z	Retention time (min)	Ion mode	Metabolites	Class	Sub Class	Adducts	Formula	Delta(ppm)	mScore	VIP	Average(HD)	Average(FS)	FoldChange	log2FoldChange	Regulation	p-value	q-value	HD1	HD2	HD3	HD4	FS1	FS2	FS3	FS4
1	482.361	2.05762	pos	LPC(16:0e)	GP	LPC	M+H	C24 H52 O6 N1 P1	2.0057	37.9916	7.00034	343.965	219.18	1.56932	0.650144	Up	2.37158e-10	6.72344e-08	342.144	342.3	345.742	345.675	217.595	220.097	216.997	222.033
2	760.585	7.96075	pos	PC(18:0/16:1)	GP	PC	M+H	C42 H82 O8 N1 P1	1.485	44.5828	5.61536	81.3824	162.102	0.502043	-0.994117	Down	4.82065e-07	5.85708e-06	79.4037	82.007	81.7996	82.3193	170.661	157.257	155.602	164.889
3	803.56	5.96006	neg	PA(26:6/18:0)	GP	PA	M-H	C47 H81 O8 N0 P1	4.90633	11.3896	4.75461	25.2651	84.8987	0.297591	-1.7486	Down	0.000106663	0.000399634	25.2099	24.57	25.9578	25.3226	91.1826	65.1195	93.4583	89.8346
4	554.346	1.82906	neg	LPC(16:0)	GP	LPC	M+CH3COO	C24 H50 O7 N1 P1	1.21319	34.4576	4.57206	34.9057	88.2118	0.395703	-1.33751	Down	1.70886e-08	6.60631e-07	31.9319	37.6245	36.1423	33.9241	87.5322	88.1906	87.5119	89.6127
5	864.576	6.91763	neg	PC(16:0/22:6)	GP	PC	M+CH3COO	C46 H80 O8 N1 P1	0.378764	31.2419	3.95932	24.0118	64.2603	0.373665	-1.42018	Down	1.55871e-06	1.40216e-05	23.6412	23.4467	25.0965	23.8628	58.2742	64.1344	67.3955	67.2372
6	480.31	2.43794	neg	LPE(18:0)	GP	LPE	M-H	C23 H48 O7 N1 P1	0.731757	37.5852	3.94618	112.667	60.7819	1.85363	0.890351	Up	0.0272514	0.0474945	123.495	128.001	103.094	96.0774	73.6404	74.9477	81.7996	12.7398
7	340.286	1.52544	neg	Cer(d18:1/2:0)	SP	Cer	M-H	C20 H39 O3 N1	1.27384	29.2056	3.87852	42.1749	3.74202	11.2706	3.49449	Up	1.35134e-07	2.50819e-06	45.2403	40.917	42.1498	40.3924	3.91171	2.03049	5.95938	3.0665
8	483.273	1.34056	neg	LPG(16:0)	GP	LPG	M-H	C22 H45 O9 N0 P1	0.925916	29.0086	3.87528	60.5368	22.2873	2.7162	1.44159	Up	7.57485e-10	1.29884e-07	61.394	59.5798	60.9949	60.1785	22.2524	21.5467	23.4153	21.9347
9	338.27	1.41637	neg	Cer(d18:2/2:0)	SP	Cer	M-H	C20 H37 O3 N1	0.645845	33.5105	3.70451	41.8186	6.83605	6.11736	2.61291	Up	9.6646e-09	4.83514e-07	42.6834	40.412	43.6121	40.5668	6.55349	6.87851	6.75217	7.16003
10	326.27	1.44312	neg	Cer(d17:1/2:0)	SP	Cer	M-H	C19 H37 O3 N1	0.33552	13.4467	3.50578	41.0546	9.71403	4.22632	2.0794	Up	1.65769e-08	6.60631e-07	39.5127	40.7109	42.5213	41.4736	8.59084	9.98549	9.47453	10.8053
11	626.346	1.55137	neg	LPC(22:6)	GP	LPC	M+CH3COO	C30 H50 O7 N1 P1	0.674499	22.462	3.47451	133.5	102.683	1.30012	0.378644	Up	6.17472e-08	1.35096e-06	131.877	134.206	134.71	133.206	101.464	103.111	104.57	101.586
12	838.56	6.55625	neg	PC(16:0/20:5)	GP	PC	M+CH3COO	C44 H78 O8 N1 P1	0.78054	28.7099	3.4567	15.6737	46.0936	0.34004	-1.55622	Down	3.62139e-11	2.05333e-08	15.8098	15.9169	15.7233	15.2447	46.56	46.2208	46.1349	45.4587
13	354.301	1.59075	neg	Cer(d17:1/4:0)	SP	Cer	M-H	C21 H41 O3 N1	0.187609	5.27847	3.44448	34.8702	4.62974	7.53178	2.91299	Up	6.22132e-09	3.77945e-07	34.846	36.1498	33.2098	35.2753	4.81179	5.06114	4.28821	4.35783
14	368.317	1.783	neg	Cer(d20:1/2:0)	SP	Cer	M-H	C22 H43 O3 N1	0.802379	19.9767	3.42138	51.0835	12.5991	4.05454	2.01954	Up	0.0240276	0.042728	66.7713	64.4832	12.8272	60.2524	13.6524	11.5709	12.8347	12.3383
15	777.544	5.702	neg	PA(24:5/18:0)	GP	PA	M-H	C45 H79 O8 N0 P1	4.96117	11.0203	3.42075	10.0391	40.0131	0.250894	-1.99485	Down	6.12192e-07	7.13246e-06	11.7417	8.45346	11.6754	8.28569	39.4149	42.6536	40.0294	37.9547
16	524.278	1.59088	neg	LPE(22:6)	GP	LPE	M-H	C27 H44 O7 N1 P1	0.981292	31.1087	3.35105	124.729	95.8756	1.30095	0.379561	Up	2.05845e-06	1.69972e-05	121.414	126.133	127.02	124.349	95.9073	98.7904	93.8819	94.923
17	805.575	6.72069	neg	PA(26:5/18:0)	GP	PA	M-H	C47 H83 O8 N0 P1	4.96729	31.9708	3.29627	12.9712	40.7888	0.318009	-1.65286	Down	4.92985e-07	5.94471e-06	10.7108	13.8025	14.8547	12.5169	41.0185	43.0825	39.2539	39.8004
18	530.325	2.288	neg	LPE(22:3)	GP	LPE	M-H	C27 H50 O7 N1 P1	1.07947	36.4787	3.16183	40.3887	14.8829	2.71377	1.4403	Up	3.48612e-08	9.72891e-07	40.3254	41.079	41.487	38.6634	13.7985	15.0465	15.3473	15.3391
19	818.592	7.95256	neg	PC(16:0/18:1)	GP	PC	M+CH3COO	C42 H82 O8 N1 P1	4.81861	25.8204	2.85232	12.1502	32.8784	0.36955	-1.43616	Down	2.49659e-09	2.13466e-07	12.2329	12.2634	12.2744	11.8301	32.8141	32.1408	33.8766	32.6818
20	536.505	7.94625	neg	Cer(d18:1/16:0)	SP	Cer	M-H	C34 H67 O3 N1	0.927242	98.4442	2.83411	8.06309	28.9537	0.278482	-1.84434	Down	2.36715e-05	0.00011439	9.76336	9.84978	9.8706	2.76863	28.1353	29.1178	29.1148	29.447
21	366.301	1.51769	neg	Cer(d20:2/2:0)	SP	Cer	M-H	C22 H41 O3 N1	0.713811	28.9489	2.80715	43.3635	20.3259	2.13341	1.09316	Up	0.0049276	0.0105565	47.8625	48.7404	49.2985	27.5525	20.3383	20.4935	18.6157	21.8559
22	790.56	7.08744	neg	PC(16:0/16:1)	GP	PC	M+CH3COO	C40 H78 O8 N1 P1	3.24892	18.197	2.7846	10.64	30.3963	0.350042	-1.5144	Down	2.50989e-09	2.13466e-07	10.8347	10.2962	10.7973	10.6317	29.7592	31.045	30.9189	29.8622
23	764.524	7.63644	neg	PE(18:0/20:5)	GP	PE	M-H	C43 H76 O8 N1 P1	0.376012	57.9375	2.74873	17.8298	40.5273	0.439947	-1.1846	Down	0.00785478	0.0160204	22.6034	0.62833	25.5678	22.5199	39.0861	41.3591	40.7582	40.9057
24	312.254	1.34306	neg	Cer(d16:1/2:0)	SP	Cer	M-H	C18 H35 O3 N1	1.09677	28.9154	2.73964	28.1124	8.93937	3.14479	1.65296	Up	1.11654e-07	2.18302e-06	26.5511	28.4223	27.7646	29.7117	8.78207	8.96923	9.04535	8.96083
25	396.348	2.25625	neg	Cer(d20:1/4:0)	SP	Cer	M-H	C24 H47 O3 N1	0.864063	17.4087	2.70541	22.4872	3.84976	5.84119	2.54626	Up	1.66096e-10	5.65058e-08	22.3757	23.1143	22.1592	22.2996	3.83369	3.75944	3.92012	3.8858
26	510.392	2.70487	pos	LPC(18:0e)	GP	LPC	M+H	C26 H56 O6 N1 P1	1.76831	38.096	2.63793	34.2382	16.4909	2.07619	1.05394	Up	2.20587e-08	7.50437e-07	34.9644	33.2026	35.0309	33.755	16.4324	16.2029	16.712	16.6164
27	526.315	1.49225	neg	LPC(14:0)	GP	LPC	M+CH3COO	C22 H46 O7 N1 P1	0.930108	32.4963	2.56235	4.72853	21.4651	0.220289	-2.18253	Down	8.17045e-09	4.63264e-07	4.77388	4.35669	4.97903	4.80452	21.2399	20.751	21.4573	22.4124
28	536.407	2.798	pos	LPC(20:0p)	GP	LPC	M+H	C28 H58 O6 N1 P1	1.18468	38.066	2.51354	34.8137	18.7019	1.86151	0.89647	Up	1.69801e-08	6.60631e-07	34.0398	34.896	35.4296	34.8893	18.926	17.9968	19.3419	18.5429
29	831.591	6.98831	neg	PA(30:5/16:1)	GP	PA	M-H	C49 H85 O8 N0 P1	4.50285	18.4745	2.41414	5.01463	19.9136	0.251819	-1.98954	Down	2.0642e-07	3.25112e-06	5.99891	4.92451	4.65329	4.48182	20.482	20.737	19.7351	18.7004
30	684.556	8.39031	pos	DG(18:1/22:6)	GL	DG	M+NH4	C43 H70 O5 N0	1.80039	29.4303	2.3892	31.4502	15.4978	2.02933	1.02101	Up	0.00165917	0.00410807	37.7441	35.1467	26.9266	25.9834	15.5662	15.5143	16.153	14.7578
31	862.56	6.14175	neg	PC(16:1/22:6)	GP	PC	M+CH3COO	C46 H78 O8 N1 P1	0.332185	30.3405	2.35778	3.52232	18.2882	0.192601	-2.37631	Down	0.000172546	0.000594131	6.58473	0.406348	6.64253	0.455673	18.0248	18.6997	18.0553	18.3729
32	498.263	1.4665	neg	LPE(20:5)	GP	LPE	M-H	C25 H42 O7 N1 P1	0.576945	32.6439	2.33	64.0892	49.9515	1.28303	0.359552	Up	2.88425e-05	0.000135903	61.76	63.6984	67.2787	63.6199	48.8865	50.8401	49.3702	50.7094
33	478.294	1.99669	neg	LPE(18:1)	GP	LPE	M-H	C23 H46 O7 N1 P1	1.22199	37.5914	2.31605	40.7073	26.7556	1.52145	0.605446	Up	2.41708e-05	0.000116143	39.4975	39.9342	42.2005	41.1972	25.6285	27.7684	29.0926	24.5331
34	772.529	7.33625	neg	dMePE(18:2p/20:5)	GP	dMePE	M-H	C45 H76 O7 N1 P1	0.646617	8.69175	2.28952	26.7378	40.2718	0.663934	-0.590888	Down	6.9824e-06	4.30405e-05	27.285	25.873	26.2837	27.5095	38.4146	39.8117	42.5221	40.3389
35	599.32	1.67744	neg	LPI(18:0)	GP	LPI	M-H	C27 H53 O12 N0 P1	1.74943	42.4304	2.27873	14.9738	31.0657	0.482006	-1.05288	Down	0.0123885	0.0237575	16.4635	20.6741	20.519	2.23877	31.8592	34.2031	30.4644	27.7359
36	819.591	7.05875	neg	PA(28:4/17:1)	GP	PA	M-H	C48 H85 O8 N0 P1	2.94602	14.9616	2.27436	5.64546	18.952	0.297882	-1.74719	Down	2.91405e-06	2.19327e-05	5.63141	5.41427	5.77944	5.75671	17.785	19.6485	20.8534	17.5211
37	506.325	2.55594	neg	LPE(20:1)	GP	LPE	M-H	C25 H50 O7 N1 P1	0.700084	37.6343	2.25939	33.2032	19.7088	1.68469	0.752481	Up	0.000124901	0.00045494	31.5719	29.9603	36.3243	34.9563	20.4505	18.4268	20.3888	19.5691
38	656.525	7.62594	pos	DG(16:1/22:6)	GL	DG	M+NH4	C41 H66 O5 N0	2.07375	24.3533	2.19511	32.1163	19.23	1.67012	0.739952	Up	0.000273526	0.000868036	33.1952	32.0355	32.4441	30.7906	18.4998	23.9379	17.9519	16.5302
39	538.519	7.9695	pos	Cer(d16:1/18:0)	SP	Cer	M+H	C34 H67 O3 N1	1.07233	27.9522	2.13672	12.184	23.9123	0.50953	-0.972761	Down	1.98444e-06	1.66282e-05	12.1013	12.1033	11.9949	12.5366	25.315	22.195	23.9309	24.2081
40	829.575	6.34588	neg	PA(28:4/18:3)	GP	PA	M-H	C49 H83 O8 N0 P1	4.91159	11.4091	2.05554	4.75521	15.6383	0.304075	-1.7175	Down	3.94273e-06	2.8061e-05	5.40407	4.08716	4.90309	4.62651	14.716	15.7419	14.7196	17.3756
41	748.529	8.12775	neg	PE(18:0p/20:5)	GP	PE	M-H	C43 H76 O7 N1 P1	0.491003	48.1635	2.04444	25.5419	36.6342	0.697215	-0.520324	Down	0.000165976	0.000574135	26.8038	23.6883	25.8814	25.7942	37.9284	37.7917	37.6682	33.1485
42	890.592	7.009	neg	PS(26:5/18:1)	GP	PS	M-H	C50 H86 O10 N1 P1	0.737184	10.2273	2.0326	5.00526	16.1143	0.31061	-1.68682	Down	0.000370291	0.00110503	6.38173	6.40136	0.552195	6.68576	16.6991	16.7337	16.152	14.8723
43	619.289	1.26356	neg	LPI(20:4)	GP	LPI	M-H	C29 H49 O12 N0 P1	1.05035	43.5074	2.01046	15.4059	5.09493	3.02377	1.59635	Up	2.82657e-08	8.5857e-07	15.2012	15.3943	15.0036	16.0245	4.56884	5.31267	5.24549	5.25271
44	524.299	1.78294	neg	LPS(18:0)	GP	LPS	M-H	C24 H48 O9 N1 P1	0.695271	23.7247	2.00111	20.6692	33.2908	0.620869	-0.68764	Down	0.0153216	0.0284831	26.9887	16.7045	20.6006	18.383	35.8116	38.1136	34.7356	24.5026
45	552.331	1.55994	neg	LPC(16:1)	GP	LPC	M+CH3COO	C24 H48 O7 N1 P1	4.16864	32.0448	1.9752	23.5462	34.5666	0.681183	-0.553885	Down	0.00224411	0.00533134	21.6656	21.5126	27.7756	23.231	35.8212	36.334	36.3218	29.7893
46	844.607	8.06425	neg	PC(18:1/18:1)	GP	PC	M+CH3COO	C44 H84 O8 N1 P1	1.90203	15.6767	1.97312	3.54204	13.7151	0.258259	-1.95311	Down	4.22503e-05	0.000185226	6.12887	1.97941	2.27875	3.78114	13.788	13.3524	13.5807	14.1392
47	504.31	2.14894	neg	LPE(20:2)	GP	LPE	M-H	C25 H48 O7 N1 P1	1.2343	36.9379	1.9681	23.223	13.2853	1.74802	0.805719	Up	1.24447e-06	1.16412e-05	22.375	23.9838	24.2074	22.3256	13.0676	13.519	13.2876	13.2671
48	564.536	8.77106	neg	Cer(d18:1/18:0)	SP	Cer	M-H	C36 H71 O3 N1	0.43836	91.3092	1.95003	4.09163	13.7913	0.296682	-1.75301	Down	2.68335e-08	8.45255e-07	3.73324	3.97581	4.20012	4.45735	13.9101	13.7621	14.2597	13.2331
49	580.362	1.93106	neg	LPC(18:1)	GP	LPC	M+CH3COO	C26 H52 O7 N1 P1	1.1656	32.8319	1.89671	69.706	60.208	1.15775	0.211329	Up	0.000114079	0.000422765	69.3707	70.9301	70.9167	67.6066	59.0248	59.1426	60.5562	62.1083
50	768.588	9.25863	pos	PE(20:0p/17:0)	GP	PE	M+Na	C42 H84 O7 N1 P1 Na0	3.13111	25.62	1.86967	20.9742	11.953	1.75472	0.81124	Up	6.53073e-06	4.11436e-05	20.2551	21.4787	22.0013	20.1618	10.7088	12.5347	12.3083	12.2605
51	762.529	6.14469	neg	PC(16:1/14:0)	GP	PC	M+CH3COO	C38 H74 O8 N1 P1	2.08841	23.6793	1.85946	3.2234	12.0249	0.268061	-1.89936	Down	2.43799e-12	2.07351e-09	3.2312	3.15027	3.33824	3.17389	12.0327	12.0642	11.9422	12.0603
52	819.591	7.9525	neg	PA(27:4/18:1)	GP	PA	M-H	C48 H85 O8 N0 P1	0.874253	11.6057	1.85626	4.32804	13.1046	0.33027	-1.59828	Down	8.3993e-10	1.29884e-07	4.33952	4.54419	4.29334	4.13512	12.9322	13.2522	12.9203	13.3137
53	480.345	1.71381	pos	LPC(16:0p)	GP	LPC	M+H	C24 H50 O6 N1 P1	2.05783	38.249	1.84562	31.0603	22.2154	1.39815	0.483514	Up	1.86762e-05	9.48303e-05	29.1623	31.7423	31.1408	32.1959	22.567	22.7976	21.5595	21.9375
54	490.33	2.89894	neg	LPE(20:1p)	GP	LPE	M-H	C25 H50 O6 N1 P1	0.729039	7.06487	1.84322	56.9006	65.8238	0.864439	-0.210165	Down	7.31472e-05	0.000293451	57.0759	56.3934	57.0992	57.0338	68.3656	64.0069	65.43	65.4925
55	464.278	1.82	neg	LPE(17:1)	GP	LPE	M-H	C22 H44 O7 N1 P1	1.04349	35.6047	1.82318	21.658	13.1448	1.64765	0.720413	Up	6.0824e-07	7.13246e-06	21.9075	21.9399	21.6822	21.1025	12.3269	13.0262	13.9718	13.2542
56	768.588	9.256	pos	PE(18:0e/19:1)	GP	PE	M+Na	C42 H84 O7 N1 P1 Na0	3.13111	24.8444	1.82157	21.4988	13.0172	1.65157	0.723838	Up	1.89574e-07	3.07109e-06	21.2786	21.4787	22.0013	21.2365	13.4085	13.3791	13.0206	12.2605
57	816.576	7.23844	neg	PC(16:1/18:1)	GP	PC	M+CH3COO	C42 H80 O8 N1 P1	2.98866	26.1144	1.80175	8.14161	16.5615	0.491598	-1.02445	Down	1.6422e-05	8.54244e-05	8.1986	8.41337	8.12367	7.83079	18.481	16.314	16.0197	15.4314
58	866.592	7.48625	neg	PC(18:0/20:5)	GP	PC	M+CH3COO	C46 H82 O8 N1 P1	0.702142	31.2761	1.80007	5.42096	13.688	0.396037	-1.33629	Down	3.3903e-08	9.72891e-07	5.32796	5.78718	5.62582	4.94288	13.4952	13.3966	13.962	13.8983
59	790.539	7.76788	neg	PE(20:1/20:5)	GP	PE	M-H	C45 H78 O8 N1 P1	1.56922	58.503	1.75895	15.4284	4.62876	3.33317	1.73689	Up	0.0399604	0.0661856	3.06776	19.7418	18.819	20.0851	4.59285	4.59436	4.21042	5.1174
60	768.59	9.25719	pos	PC(14:0p/22:3)	GP	PC	M+H	C44 H82 O7 N1 P1	3.13362	10.6731	1.75789	21.0219	13.1399	1.59985	0.67794	Up	2.50647e-08	8.19905e-07	21.2345	21.1432	21.212	20.4977	13.2069	13.1851	12.8061	13.3614
61	778.575	7.01644	pos	LPC(37:6)	GP	LPC	M+H	C45 H80 O7 N1 P1	2.11087	38.7834	1.73337	54.1717	45.9594	1.17868	0.237177	Up	0.000777567	0.00210612	53.4868	52.4679	56.5599	54.172	46.8358	48.1937	43.6821	45.1262
62	944.77	11.9525	pos	TG(16:0/20:4/22:6)	GL	TG	M+NH4	C61 H98 O6 N0	2.75884	36.3982	1.72939	24.8258	14.5124	1.71066	0.774549	Up	0.036644	0.0614102	24.8556	24.6237	26.3838	23.4401	13.1781	25.4822	11.2882	8.1013
63	528.31	1.96412	neg	LPE(22:4)	GP	LPE	M-H	C27 H48 O7 N1 P1	1.13659	39.8809	1.70503	18.5477	11.027	1.68201	0.75019	Up	1.03469e-05	5.8086e-05	17.2281	18.403	19.7488	18.8109	11.1444	10.8837	10.5772	11.5028
64	898.786	12.6274	pos	TG(16:0/18:1/20:4)	GL	TG	M+NH4	C57 H100 O6 N0	2.53394	59.2718	1.70303	28.2954	37.9033	0.746516	-0.421756	Down	0.0258408	0.0455022	23.676	25.6186	37.6133	26.2737	38.3387	40.0057	36.0697	37.1992
65	508.376	2.14731	pos	LPC(18:0p)	GP	LPC	M+H	C26 H54 O6 N1 P1	1.60604	38.28	1.70147	20.4248	13.0049	1.57054	0.651261	Up	8.29284e-07	8.91836e-06	20.949	19.9209	19.7704	21.0587	12.9361	13.3506	12.7621	12.971
66	770.606	9.84488	pos	PE(18:0p/21:2)	GP	PE	M+H	C44 H84 O7 N1 P1	2.34941	26.0996	1.65442	34.7316	27.6332	1.25688	0.329845	Up	1.61569e-05	8.48239e-05	34.3989	34.8589	35.4324	34.2363	26.9926	28.5642	26.5667	28.4094
67	608.393	2.46437	neg	LPC(20:1)	GP	LPC	M+CH3COO	C28 H56 O7 N1 P1	1.40776	32.5818	1.62493	21.103	14.2156	1.48449	0.569965	Up	3.5687e-05	0.000160592	20.6023	20.5579	22.4547	20.7969	13.1069	14.0426	14.4982	15.215
68	833.607	7.62781	neg	PA(30:5/16:0)	GP	PA	M-H	C49 H87 O8 N0 P1	4.27004	8.83708	1.59498	2.59836	9.15764	0.283737	-1.81737	Down	5.18634e-06	3.50078e-05	2.98372	2.36084	2.6107	2.43819	9.50751	10.1508	8.52921	8.44309
69	878.592	7.30525	neg	PC(17:0/22:6)	GP	PC	M+CH3COO	C47 H82 O8 N1 P1	0.865556	30.2723	1.57822	4.05727	11.2243	0.361473	-1.46804	Down	0.00352681	0.00782511	4.12333	4.29092	4.15309	3.66174	10.8124	13.2947	13.7513	7.03882
70	812.545	6.179	neg	PC(18:4/16:0)	GP	PC	M+CH3COO	C42 H76 O8 N1 P1	2.00416	29.3201	1.56302	4.72555	10.9675	0.430867	-1.21469	Down	1.45031e-07	2.54327e-06	4.39669	5.18839	4.93105	4.38607	11.2488	10.9616	10.9025	10.7573
71	508.474	7.01363	neg	Cer(d16:1/16:0)	SP	Cer	M-H	C32 H63 O3 N1	0.767926	92.7822	1.55821	7.40966	13.6342	0.543463	-0.879747	Down	8.92079e-07	9.2526e-06	7.51371	6.59693	7.86858	7.65943	13.6084	13.3788	13.9526	13.5969
72	756.591	10.1564	neg	PE(18:0p/20:1)	GP	PE	M-H	C43 H84 O7 N1 P1	0.586221	45.0431	1.52363	35.5584	27.2723	1.30383	0.382753	Up	0.0471176	0.0764033	36.1438	35.9064	36.239	33.9444	23.5497	32.4711	33.1412	19.9272
73	782.603	9.64713	pos	PE(18:0e/20:1)	GP	PE	M+Na	C43 H86 O7 N1 P1 Na0	2.93192	31.5178	1.51797	22.748	16.8095	1.35328	0.436463	Up	4.8193e-06	3.29222e-05	23.8359	22.3535	22.4966	22.3057	17.0549	16.8925	16.4509	16.8395
74	850.56	6.46319	neg	PC(15:0/22:6)	GP	PC	M+CH3COO	C45 H78 O8 N1 P1	0.918771	9.27529	1.49839	2.21885	7.96356	0.278625	-1.8436	Down	3.53027e-07	4.84274e-06	2.0701	2.27542	2.13584	2.39404	7.33795	7.90314	8.32172	8.29144
75	788.545	6.3325	neg	PC(16:1/16:1)	GP	PC	M+CH3COO	C40 H76 O8 N1 P1	0.445796	21.3919	1.49369	3.36021	9.05057	0.37127	-1.42946	Down	1.9958e-08	7.22311e-07	3.36648	3.32229	3.33063	3.42144	8.99321	9.25193	8.66277	9.29438
76	634.409	2.72219	neg	LPC(22:2)	GP	LPC	M+CH3COO	C30 H58 O7 N1 P1	0.924435	32.5727	1.47943	9.97985	4.31425	2.31323	1.20991	Up	1.1644e-05	6.49393e-05	9.14917	10.1261	10.9806	9.66358	3.8351	4.23347	4.63269	4.55573
77	502.293	1.66813	pos	LPC(17:4)	GP	LPC	M+H	C25 H44 O7 N1 P1	1.6653	37.4355	1.4742	10.9403	5.35159	2.04431	1.03161	Up	2.62439e-06	2.02913e-05	10.7562	10.9424	10.9895	11.0731	5.02587	4.98231	6.31341	5.08478
78	393.3	1.90856	pos	MG(21:4)	GL	MG	M+H	C24 H40 O4	1.95136	9.72077	1.46942	9.83535	4.12775	2.38274	1.25262	Up	0.00012518	0.000454981	11.5133	10.001	8.85628	8.97081	3.96666	3.69992	4.10501	4.73941
79	630.509	7.30081	pos	DG(16:1/20:5)	GL	DG	M+NH4	C39 H64 O5 N0	2.38929	29.3309	1.44299	15.3217	8.72871	1.75532	0.811735	Up	0.0163001	0.0300721	14.652	14.1499	17.3455	15.1393	4.04655	7.44471	11.2507	12.1729
80	617.273	1.1575	neg	LPI(20:5)	GP	LPI	M-H	C29 H47 O12 N0 P1	1.51549	42.2657	1.42545	9.94166	4.67887	2.1248	1.08733	Up	1.27987e-05	7.00017e-05	9.11637	9.79901	10.2901	10.5611	4.25174	5.35725	4.76289	4.34362
81	506.324	2.14325	pos	LPC(17:2)	GP	LPC	M+H	C25 H48 O7 N1 P1	1.96805	34.8275	1.4143	10.2668	5.16237	1.98879	0.991889	Up	4.50974e-08	1.10836e-06	10.0431	10.0816	10.4607	10.482	5.1918	5.25417	4.88991	5.31358
82	712.587	9.12063	pos	DG(20:1/22:6)	GL	DG	M+NH4	C45 H74 O5 N0	2.00322	29.2039	1.40144	19.1489	13.0728	1.46479	0.55069	Up	0.0122138	0.0235184	24.0376	16.8974	18.1409	17.5196	13.1735	12.3462	12.3927	14.3787
83	782.606	7.97394	pos	LPC(37:4)	GP	LPC	M+H	C45 H84 O7 N1 P1	3.32411	37.8003	1.38805	13.5003	7.39973	1.82443	0.867445	Up	0.0161997	0.0299193	14.7236	9.20972	14.7336	15.3343	10.8445	6.4891	6.30626	5.95907
84	466.293	1.82187	pos	PE(8:0p/9:0)	GP	PE	M+H	C22 H44 O7 N1 P1	1.74884	28.1075	1.38627	10.3864	5.39417	1.92549	0.945227	Up	1.98924e-05	9.92287e-05	9.2354	10.867	10.8152	10.6281	5.60607	5.50087	5.51507	4.95465
85	536.372	3.17919	neg	LPE(22:0)	GP	LPE	M-H	C27 H56 O7 N1 P1	1.0095	18.9453	1.37024	22.3444	17.4805	1.27825	0.354165	Up	1.34461e-05	7.28404e-05	23.1312	22.1205	22.4332	21.6926	17.3277	16.9847	17.551	18.0586
86	550.52	8.23881	neg	Cer(d16:1/19:0)	SP	Cer	M-H	C35 H69 O3 N1	1.07438	75.461	1.36921	4.46903	10.1826	0.43889	-1.18807	Down	0.00981476	0.0194579	3.69104	5.17751	5.27743	3.73013	8.51855	8.95828	8.66761	14.5859
87	526.294	1.69694	neg	LPE(22:5)	GP	LPE	M-H	C27 H46 O7 N1 P1	0.926231	36.3079	1.3615	22.4438	17.3733	1.29186	0.369449	Up	0.000797673	0.0021503	21.9864	20.7928	23.3438	23.6522	17.7059	18.2008	17.5995	15.9869
88	522.489	7.4655	neg	Cer(d16:1/17:0)	SP	Cer	M-H	C33 H65 O3 N1	0.745413	68.0348	1.34545	2.69099	7.44978	0.361217	-1.46906	Down	7.67726e-05	0.00030655	3.0178	1.29535	3.27338	3.17741	6.93449	7.51799	7.66833	7.6783
89	662.572	9.33319	pos	DG(18:0/20:4)	GL	DG	M+NH4	C41 H72 O5 N0	1.53866	28.8504	1.34385	1.32222	6.21313	0.212811	-2.23236	Down	0.000516632	0.00146221	1.37346	1.05294	1.45417	1.40831	5.72546	5.25861	5.51711	8.35135
90	424.247	1.52388	neg	LPE(14:0)	GP	LPE	M-H	C19 H40 O7 N1 P1	1.16317	37.9935	1.33578	3.28746	8.16276	0.402739	-1.31208	Down	0.000769934	0.00208877	3.30578	3.12025	3.532	3.19182	10.4043	6.85601	7.63345	7.75727
91	880.607	7.61838	neg	PC(17:0/22:5)	GP	PC	M+CH3COO	C47 H84 O8 N1 P1	0.827304	23.286	1.32328	3.38255	7.89925	0.428211	-1.22361	Down	5.77811e-06	3.75136e-05	3.79975	3.34938	3.31632	3.06474	8.63575	7.86859	7.42099	7.67169
92	625.424	1.60394	neg	PA(12:0e/20:4)	GP	PA	M-H	C35 H63 O7 N0 P1	0.314235	5.43427	1.31753	8.16765	12.6708	0.644604	-0.633515	Down	1.6128e-05	8.48239e-05	8.48487	7.67509	8.4101	8.10055	12.4974	13.5581	12.5164	12.1113
93	852.576	6.84794	neg	PC(16:0/21:5)	GP	PC	M+CH3COO	C45 H80 O8 N1 P1	1.7166	30.291	1.31459	4.44157	9.65574	0.459993	-1.12032	Down	0.00852746	0.0172066	4.97486	3.16238	4.6956	4.93343	13.5016	8.19153	8.67855	8.2513
94	804.576	7.51731	neg	PC(17:1/16:0)	GP	PC	M+CH3COO	C41 H80 O8 N1 P1	1.64741	17.3871	1.31438	1.53528	6.08001	0.252512	-1.98557	Down	8.27319e-05	0.000324256	1.60963	2.1265	1.8242	0.580785	6.17107	6.34795	5.08942	6.71159
95	582.488	5.95869	pos	Cer(d16:1/22:6)	SP	Cer	M+H	C38 H63 O3 N1	1.14074	25.4852	1.30975	5.76313	1.36667	4.21692	2.07619	Up	7.97251e-07	8.6931e-06	5.43194	5.51942	5.76244	6.3387	1.23521	1.39758	1.49096	1.34292
96	846.623	8.76606	neg	PC(16:0/20:1)	GP	PC	M+CH3COO	C44 H86 O8 N1 P1	2.58376	19.8613	1.26721	2.08842	6.18139	0.337856	-1.56552	Down	6.48884e-09	3.80604e-07	1.95297	2.0956	2.14779	2.15732	5.96518	6.28716	6.20821	6.265
97	562.52	8.14769	neg	Cer(d18:1/18:1)	SP	Cer	M-H	C36 H69 O3 N1	0.838245	79.0967	1.2563	3.87674	8.15753	0.475234	-1.07329	Down	0.00055652	0.00155954	5.03987	2.8573	2.77086	4.83893	8.24479	7.69334	8.09037	8.60163
98	844.739	12.0767	pos	TG(16:1/16:1/18:2)	GL	TG	M+NH4	C53 H94 O6 N0	3.64665	69.0085	1.25562	11.0776	15.8972	0.696829	-0.521124	Down	0.0103291	0.0203355	10.0905	10.1152	10.7856	13.3193	14.6404	15.6497	18.9729	14.3258
99	766.539	8.252	neg	PE(18:0/20:4)	GP	PE	M-H	C43 H78 O8 N1 P1	0.875976	50.8492	1.24317	6.99287	10.9898	0.636303	-0.652215	Down	9.67853e-06	5.48772e-05	6.84924	6.92262	7.56279	6.63683	11.2332	11.2966	10.3613	11.0683
100	600.331	1.43437	neg	LPC(20:5)	GP	LPC	M+CH3COO	C28 H48 O7 N1 P1	0.722052	29.2425	1.24286	56.4951	52.2663	1.08091	0.112247	Up	0.000828895	0.0022205	56.1013	56.6554	58.0469	55.1769	51.8051	52.8027	52.8602	51.5969
101	480.31	1.83081	neg	LdMePE(16:0)	GP	LdMePE	M-H	C23 H48 O7 N1 P1	2.0477	26.7045	1.24172	3.32396	7.58957	0.437965	-1.19111	Down	0.00118612	0.00304313	3.62143	2.02542	4.59889	3.05011	7.42953	8.48765	6.22418	8.21692
102	892.607	7.56963	neg	PC(20:1/20:5)	GP	PC	M+CH3COO	C48 H84 O8 N1 P1	0.851965	30.5515	1.23941	2.54717	6.77299	0.376077	-1.4109	Down	0.000980847	0.00255501	2.33357	3.10793	2.68791	2.05927	5.91559	8.76761	6.28355	6.12523
103	754.572	8.93569	pos	PE(18:0e/18:1)	GP	PE	M+Na	C41 H82 O7 N1 P1 Na0	3.18926	24.1339	1.23724	10.8699	6.96336	1.56102	0.642489	Up	4.86379e-08	1.13333e-06	10.7864	11.0007	10.9809	10.7117	6.86402	6.88072	6.86687	7.24181
104	814.56	6.59675	neg	PC(16:0/18:3)	GP	PC	M+CH3COO	C42 H78 O8 N1 P1	0.743309	25.8862	1.23296	2.3986	6.29285	0.381163	-1.39152	Down	6.69994e-07	7.58377e-06	2.35461	2.51233	2.49511	2.23235	6.62325	5.87753	6.16432	6.5063
105	534.489	7.24587	neg	Cer(d18:2/16:0)	SP	Cer	M-H	C34 H65 O3 N1	0.91203	72.9672	1.23179	9.47277	13.3913	0.707382	-0.499439	Down	7.33771e-06	4.42604e-05	9.29114	9.5024	9.38021	9.71734	12.6356	13.5986	13.7982	13.5329
106	462.343	1.85787	pos	SoG1(d18:1)	SL	SoG1	M+H	C24 H47 O7 N1	2.1358	6.55226	1.22076	0.224751	4.03761	0.0556645	-4.1671	Down	3.34102e-07	4.70508e-06	0.237448	0.213093	0.215368	0.233096	3.78727	4.50024	3.94383	3.91909
107	840.576	7.2085	neg	PC(16:0/20:4)	GP	PC	M+CH3COO	C44 H80 O8 N1 P1	1.07363	29.7447	1.21597	2.8343	6.61201	0.42866	-1.2221	Down	1.30568e-07	2.46773e-06	2.95054	2.70878	3.07074	2.60715	6.51448	6.55836	6.85221	6.52298
108	520.341	3.04569	neg	LPE(21:1)	GP	LPE	M-H	C26 H52 O7 N1 P1	1.36924	36.8117	1.21226	5.93784	2.14604	2.76689	1.46826	Up	6.32653e-06	4.04565e-05	5.98643	5.75567	5.96256	6.04671	1.85215	2.40609	1.61511	2.71079
109	434.311	1.51381	pos	SoG1(d16:1)	SL	SoG1	M+H	C22 H43 O7 N1	0.947408	5.1984	1.20688	0.310291	4.02349	0.0771199	-3.69675	Down	9.322e-09	4.80507e-07	0.293369	0.378237	0.295953	0.273604	3.88861	4.04332	3.91655	4.24547
110	782.569	7.96425	pos	PC(17:4/19:0)	GP	PC	M+H	C44 H80 O8 N1 P1	0.444012	17.7788	1.20518	2.12376	5.98566	0.354809	-1.49489	Down	0.000186673	0.000631275	2.08797	1.89811	2.36435	2.14463	5.79625	5.6829	5.14733	7.31614
111	677.455	1.69581	neg	PA(14:0e/22:6)	GP	PA	M-H	C39 H67 O7 N0 P1	1.77359	23.8934	1.20106	8.01298	11.7555	0.681639	-0.55292	Down	1.6554e-05	8.58488e-05	8.12813	7.96353	8.2719	7.68836	12.1975	12.1695	11.039	11.6158
112	750.543	8.14213	pos	PC(14:0p/21:5)	GP	PC	M+H	C43 H76 O7 N1 P1	0.0539209	12.5769	1.17413	22.0404	18.0634	1.22017	0.287086	Up	0.00374776	0.00822574	24.2506	20.5844	22.2008	21.126	18.6014	17.45	18.5963	17.6058
113	466.294	2.10156	neg	LPE(17:0)	GP	LPE	M-H	C22 H46 O7 N1 P1	0.96392	33.294	1.17374	22.5432	18.3985	1.22527	0.293104	Up	0.00819473	0.0166339	23.2876	19.9341	23.9386	23.0124	17.224	18.9298	17.6445	19.7956
114	584.371	1.58119	pos	LPC(23:5)	GP	LPC	M+H	C31 H54 O7 N1 P1	2.95954	37.5151	1.16659	8.32202	4.83541	1.72106	0.783295	Up	6.73221e-07	7.58377e-06	8.09939	8.12665	8.59621	8.46584	5.10137	4.5861	4.84914	4.80504
115	298.274	1.89281	pos	So(d18:2)	SP	So	M+H	C18 H35 O2 N1	2.12714	10.9565	1.15898	11.3544	7.66199	1.48191	0.567455	Up	0.000964785	0.00252089	11.5942	11.4135	11.0521	11.3576	7.90269	8.30899	5.89111	8.54516
116	716.56	9.53363	neg	PE(18:0p/17:0)	GP	PE	M-H	C40 H80 O7 N1 P1	1.00964	34.5704	1.15103	2.76534	7.51086	0.368179	-1.44152	Down	0.0484156	0.0782097	3.15652	2.56818	2.6781	2.65857	12.6866	3.74169	5.78854	7.8266
117	754.575	7.14206	pos	LPC(35:4)	GP	LPC	M+H	C43 H80 O7 N1 P1	3.97248	38.2319	1.12471	11.283	7.9404	1.42097	0.506873	Up	0.000119249	0.000439054	10.6462	11.2907	11.6946	11.5006	8.37327	8.00492	8.32129	7.06212
118	494.324	2.29612	pos	PE(8:0p/11:0)	GP	PE	M+H	C24 H48 O7 N1 P1	1.46558	22.0436	1.12149	5.44892	2.06503	2.63867	1.39981	Up	0.000380012	0.00112417	4.87859	4.82782	6.17066	5.91862	2.03774	1.92993	1.36841	2.92402
119	874.786	12.8142	pos	TG(16:1/18:1/18:1)	GL	TG	M+NH4	C55 H100 O6 N0	2.57031	82.6434	1.11475	39.6341	35.5297	1.11552	0.157718	Up	0.0252648	0.0446267	40.1947	39.826	40.6558	37.8601	37.5652	37.1874	32.1321	35.2341
120	734.513	7.60794	neg	PE(16:0p/21:5)	GP	PE	M-H	C42 H74 O7 N1 P1	0.682806	25.3364	1.09958	12.7471	16.2431	0.784769	-0.34966	Down	0.00391916	0.00856875	11.8148	12.426	14.7099	12.0376	17.254	15.7702	16.4136	15.5345
121	789.544	5.53056	neg	PA(26:6/17:0)	GP	PA	M-H	C46 H79 O8 N0 P1	4.95416	12.2009	1.09867	2.18051	5.3547	0.407214	-1.29614	Down	7.95438e-05	0.000315394	2.41143	1.90767	2.35234	2.05059	4.66576	5.27808	6.18696	5.28799
122	492.31	2.29588	neg	LPE(19:1)	GP	LPE	M-H	C24 H48 O7 N1 P1	2.10735	35.493	1.09382	8.8424	5.37156	1.64615	0.719097	Up	0.00420573	0.00912492	8.27049	8.98795	10.3411	7.77004	4.63237	4.83211	6.96298	5.05877
123	568.362	2.02581	neg	LPC(17:0)	GP	LPC	M+CH3COO	C25 H52 O7 N1 P1	0.966761	32.3351	1.09201	10.6423	13.7324	0.774972	-0.367783	Down	1.39707e-05	7.5442e-05	11.0411	10.6296	10.3093	10.589	13.6742	13.2626	14.174	13.8189
124	832.607	8.33125	neg	PC(17:0/18:1)	GP	PC	M+CH3COO	C43 H84 O8 N1 P1	1.93545	22.0442	1.0867	1.46565	4.55622	0.32168	-1.6363	Down	5.02779e-05	0.000212662	1.52093	1.46642	1.54392	1.33132	4.0205	4.07287	5.17456	4.95696
125	740.522	5.68938	pos	PC(17:4/16:0)	GP	PC	M+H	C41 H74 O8 N1 P1	2.78245	48.8147	1.08237	2.73818	5.8652	0.466852	-1.09896	Down	0.000242911	0.000790399	2.39504	2.97737	2.90135	2.67896	6.17212	6.67983	5.73036	4.87851
126	972.801	12.3396	pos	TG(18:0/20:4/22:6)	GL	TG	M+NH4	C63 H102 O6 N0	3.46984	28.5331	1.07863	8.0398	11.4919	0.699608	-0.515381	Down	0.0064284	0.0134168	8.59554	7.83215	7.85953	7.87199	12.6513	12.4745	9.09204	11.7497
127	606.378	2.02331	neg	LPC(20:2)	GP	LPC	M+CH3COO	C28 H54 O7 N1 P1	1.71433	31.7834	1.06654	10.7066	7.58698	1.41118	0.496898	Up	0.000873258	0.00231734	10.2762	10.8512	11.1198	10.5791	8.15154	7.96016	8.07538	6.16084
128	965.612	5.69725	neg	PI(26:6/18:0)	GP	PI	M-H	C53 H91 O13 N0 P1	3.1281	6.90759	1.06202	0.586046	3.47017	0.168881	-2.56592	Down	2.4498e-07	3.72064e-06	0.36899	0.545639	0.756952	0.672604	3.41782	3.67969	3.46301	3.32014
129	710.572	8.52044	pos	DG(20:2/22:6)	GL	DG	M+NH4	C45 H72 O5 N0	2.18482	23.3188	1.06138	7.65669	4.73469	1.61715	0.693451	Up	1.63551e-05	8.53373e-05	7.70305	7.12001	7.98001	7.82369	4.94656	4.45488	4.53178	5.00553
130	828.649	10.3963	neg	dMePE(20:0/20:1)	GP	dMePE	M-H	C47 H92 O8 N1 P1	1.71299	8.85694	1.04787	5.25557	2.39524	2.19417	1.13368	Up	2.94553e-05	0.000137776	4.91241	5.71497	5.6491	4.74581	2.45113	2.24114	2.43296	2.45575
131	824.77	13.0733	pos	TG(16:0/16:0/16:0)	GL	TG	M+NH4	C51 H98 O6 N0	2.60978	85.961	1.04648	1.44423	4.30218	0.335697	-1.57477	Down	3.75286e-05	0.00016799	1.47314	1.7228	1.32866	1.25232	4.93079	4.01914	3.83054	4.42824
132	420.311	2.07431	pos	MG(22:6)	GL	MG	M+NH4	C25 H38 O4 N0	2.31131	7.69826	1.03154	1.9105	4.70849	0.405756	-1.30131	Down	8.09861e-05	0.000319622	1.96706	1.79217	1.54984	2.33293	4.72155	5.0296	5.07628	4.00652
133	798.602	9.78538	neg	PE(18:0/22:2)	GP	PE	M-H	C45 H86 O8 N1 P1	0.795728	44.1055	1.02856	6.88164	9.60996	0.716095	-0.481777	Down	5.64432e-06	3.67854e-05	7.08336	6.99774	6.73412	6.71133	9.90948	9.45353	9.83031	9.2465
134	555.273	1.24294	neg	LPG(22:6)	GP	LPG	M-H	C28 H45 O9 N0 P1	0.562732	26.3268	1.0271	11.595	8.77589	1.32124	0.401888	Up	0.000258293	0.000830543	11.0618	12.0737	11.401	11.8435	8.10638	8.47417	9.24388	9.27914
135	766.538	7.66831	pos	PC(17:4/18:1)	GP	PC	M+H	C43 H76 O8 N1 P1	1.54522	39.8552	1.01817	26.5656	29.4075	0.903361	-0.146625	Down	0.000854047	0.00227701	27.558	26.1862	26.1884	26.3298	28.6304	30.0896	29.1634	29.7467
136	826.56	6.70519	neg	PC(15:0/20:4)	GP	PC	M+CH3COO	C43 H78 O8 N1 P1	1.26855	5.76356	1.01774	1.57112	4.44361	0.353569	-1.49993	Down	0.00131882	0.00335825	0.256468	2.57846	1.70027	1.74929	4.35639	4.38047	4.89773	4.13984
137	808.513	6.04481	neg	PS(18:0/20:5)	GP	PS	M-H	C44 H76 O10 N1 P1	2.01168	51.4419	1.01675	0.681285	3.37311	0.201976	-2.30775	Down	2.72987e-05	0.00013007	0.70246	0.56764	0.805441	0.6496	2.70019	3.6883	3.6592	3.44473
138	996.801	12.3034	pos	TG(18:0/22:6/22:6)	GL	TG	M+NH4	C65 H102 O6 N0	2.65897	42.1067	1.01122	8.49924	5.35387	1.5875	0.666753	Up	0.0112801	0.0219787	9.34727	6.95482	9.54071	8.15417	5.24591	5.77345	6.71198	3.68414
139	452.277	1.61269	pos	LPC(13:1)	GP	LPC	M+H	C21 H42 O7 N1 P1	2.16122	35.915	1.0108	6.50404	3.84272	1.69256	0.759209	Up	2.87363e-05	0.000135779	6.15837	6.43558	6.82151	6.60071	4.12289	3.64384	4.19573	3.40841
140	738.603	9.33275	pos	DG(22:2/22:6)	GL	DG	M+NH4	C47 H76 O5 N0	2.1723	17.8163	1.00667	7.10722	4.5222	1.57163	0.652259	Up	2.7597e-08	8.53501e-07	7.10411	7.11845	7.19814	7.00819	4.47282	4.3975	4.54446	4.67404
141	736.492	6.73787	neg	PE(16:0/20:5)	GP	PE	M-H	C41 H72 O8 N1 P1	0.727054	53.9853	1.00414	2.82742	5.4329	0.520425	-0.942237	Down	8.4424e-06	4.9012e-05	2.36005	3.03679	2.89598	3.01686	5.20994	5.33202	5.55501	5.63464

## Sheet: Table S4
Table S4. Differential lipids between FD and HD groups
No.	m/z	Retention time (min)	Ion mode	Metabolites	Class	Sub Class	Adducts	Formula	Delta(ppm)	mScore	VIP	Average(FD)	Average(HD)	FoldChange	log2FoldChange	Regulation	p-value	q-value	FD1	FD2	FD3	FD4	HD1	HD2	HD3	HD4
1	482.361	2.05762	pos	LPC(16:0e)	GP	LPC	M+H	C24 H52 O6 N1 P1	2.0057	37.9916	6.75503	21.9353	343.965	0.063772	-3.97093	Down	1.11782e-13	1.90141e-10	22.7704	21.6307	20.7691	22.571	342.144	342.3	345.742	345.675
2	524.278	1.59088	neg	LPE(22:6)	GP	LPE	M-H	C27 H44 O7 N1 P1	0.981292	31.1087	4.77052	285.887	124.729	2.29207	1.19665	Up	9.49123e-08	9.06999e-07	289.68	299.077	277.778	277.013	121.414	126.133	127.02	124.349
3	864.576	6.91763	neg	PC(16:0/22:6)	GP	PC	M+CH3COO	C46 H80 O8 N1 P1	0.378764	31.2419	4.13201	144.551	24.0118	6.02001	2.58977	Up	1.34496e-10	1.98174e-08	146.012	147.072	141.167	143.955	23.6412	23.4467	25.0965	23.8628
4	764.524	7.63644	neg	PE(18:0/20:5)	GP	PE	M-H	C43 H76 O8 N1 P1	0.376012	57.9375	3.9793	130.91	17.8298	7.3422	2.87621	Up	3.82364e-06	1.57482e-05	118.996	132.775	134.36	137.509	22.6034	0.62833	25.5678	22.5199
5	498.263	1.4665	neg	LPE(20:5)	GP	LPE	M-H	C25 H42 O7 N1 P1	0.576945	32.6439	3.948	174.326	64.0892	2.72005	1.44364	Up	2.37179e-08	3.39589e-07	174.173	182.004	170.465	170.662	61.76	63.6984	67.2787	63.6199
6	838.56	6.55625	neg	PC(16:0/20:5)	GP	PC	M+CH3COO	C44 H78 O8 N1 P1	0.78054	28.7099	3.84613	120.251	15.6737	7.67213	2.93963	Up	1.33959e-08	2.39857e-07	113.771	126.111	120.556	120.565	15.8098	15.9169	15.7233	15.2447
7	480.31	2.43794	neg	LPE(18:0)	GP	LPE	M-H	C23 H48 O7 N1 P1	0.731757	37.5852	3.27606	34.6852	112.667	0.307856	-1.69967	Down	5.58446e-05	0.000144804	33.8061	35.1502	34.6373	35.1472	123.495	128.001	103.094	96.0774
8	532.341	2.68463	neg	LPE(22:2)	GP	LPE	M-H	C27 H52 O7 N1 P1	0.797365	37.3121	3.2499	91.807	17.1355	5.35772	2.42162	Up	1.24518e-08	2.25325e-07	93.6371	94.4508	91.3343	87.8056	17.1729	14.9635	19.7247	16.6808
9	526.294	1.69694	neg	LPE(22:5)	GP	LPE	M-H	C27 H46 O7 N1 P1	0.926231	36.3079	3.18784	94.5522	22.4438	4.21284	2.07479	Up	3.71251e-07	2.49604e-06	94.381	102.11	87.5776	94.1402	21.9864	20.7928	23.3438	23.6522
10	760.585	7.96075	pos	PC(18:0/16:1)	GP	PC	M+H	C42 H82 O8 N1 P1	1.485	44.5828	3.17083	153.004	81.3824	1.88006	0.910779	Up	2.05192e-06	9.23363e-06	156.578	149.293	144.033	162.111	79.4037	82.007	81.7996	82.3193
11	530.325	2.288	neg	LPE(22:3)	GP	LPE	M-H	C27 H50 O7 N1 P1	1.07947	36.4787	3.16219	114.598	40.3887	2.83738	1.50456	Up	0.000282823	0.000580316	123.821	124.123	85.1349	125.313	40.3254	41.079	41.487	38.6634
12	760.529	7.924	neg	PE(18:1p/21:5)	GP	PE	M-H	C44 H76 O7 N1 P1	0.305669	5.67138	3.14585	127.047	56.9361	2.2314	1.15795	Up	1.52511e-07	1.22948e-06	119.665	128.246	129.039	131.239	57.4068	56.9305	56.9669	56.4401
13	748.529	8.12775	neg	PE(18:0p/20:5)	GP	PE	M-H	C43 H76 O7 N1 P1	0.491003	48.1635	3.01253	90.5353	25.5419	3.54457	1.82561	Up	7.6267e-06	2.73116e-05	85.9062	88.7635	103.765	83.7066	26.8038	23.6883	25.8814	25.7942
14	850.597	7.40244	neg	PC(16:0e/22:6)	GP	PC	M+CH3COO	C46 H82 O7 N1 P1	0.698886	14.4106	2.95067	94.8066	25.6685	3.6935	1.88499	Up	0.00314099	0.00484829	86.9085	89.655	99.5521	103.111	1.89838	1.60569	55.4171	43.753
15	790.56	7.08744	neg	PC(16:0/16:1)	GP	PC	M+CH3COO	C40 H78 O8 N1 P1	3.24892	18.197	2.89497	69.8167	10.64	6.56173	2.71408	Up	2.98384e-10	2.97178e-08	71.5985	70.4564	68.2854	68.9264	10.8347	10.2962	10.7973	10.6317
16	768.591	9.82056	neg	PE(20:1p/19:1)	GP	PE	M-H	C44 H84 O7 N1 P1	1.14824	8.15031	2.73332	139.117	85.6769	1.62374	0.699317	Up	6.03005e-06	2.26927e-05	132.784	146.974	142.573	134.136	84.8196	88.0452	87.2446	82.5982
17	818.592	7.95256	neg	PC(16:0/18:1)	GP	PC	M+CH3COO	C42 H82 O8 N1 P1	4.81861	25.8204	2.67795	62.839	12.1502	5.17185	2.37068	Up	1.03037e-08	2.01455e-07	59.7231	64.0984	62.4693	65.065	12.2329	12.2634	12.2744	11.8301
18	478.294	1.99669	neg	LPE(18:1)	GP	LPE	M-H	C23 H46 O7 N1 P1	1.22199	37.5914	2.66885	91.3452	40.7073	2.24395	1.16604	Up	9.48043e-07	5.08713e-06	94.3014	93.8765	84.1038	93.099	39.4975	39.9342	42.2005	41.1972
19	782.607	10.2003	neg	PE(18:0p/22:2)	GP	PE	M-H	C45 H86 O7 N1 P1	0.449102	42.9124	2.65249	163.789	110.683	1.4798	0.565406	Up	0.00066618	0.00124524	154.116	173.226	171.923	155.891	114.377	118.808	118.128	91.4188
20	626.346	1.55137	neg	LPC(22:6)	GP	LPC	M+CH3COO	C30 H50 O7 N1 P1	0.674499	22.462	2.6274	84.5429	133.5	0.633281	-0.659082	Down	2.83905e-07	1.98734e-06	82.7662	87.373	80.1163	87.9161	131.877	134.206	134.71	133.206
21	490.33	2.89894	neg	LPE(20:1p)	GP	LPE	M-H	C25 H50 O6 N1 P1	0.729039	7.06487	2.6166	8.57255	56.9006	0.150658	-2.73065	Down	3.58935e-11	8.96846e-09	7.91978	9.08241	9.42829	7.85971	57.0759	56.3934	57.0992	57.0338
22	504.31	2.14894	neg	LPE(20:2)	GP	LPE	M-H	C25 H48 O7 N1 P1	1.2343	36.9379	2.60993	71.3749	23.223	3.07346	1.61986	Up	1.18712e-08	2.18184e-07	73.4941	72.0108	68.606	71.3887	22.375	23.9838	24.2074	22.3256
23	464.278	1.82	neg	LPE(17:1)	GP	LPE	M-H	C22 H44 O7 N1 P1	1.04349	35.6047	2.57735	68.7043	21.658	3.17223	1.6655	Up	1.06882e-07	9.93478e-07	70.3757	71.6509	64.3267	68.4639	21.9075	21.9399	21.6822	21.1025
24	625.336	1.74206	neg	LPI(20:1)	GP	LPI	M-H	C29 H55 O12 N0 P1	0.837102	41.836	2.52908	2.98906	48.1604	0.0620647	-4.01008	Down	1.38229e-09	5.53293e-08	3.17896	3.15519	2.69013	2.93196	48.9853	46.0926	48.1401	49.4236
25	528.31	1.96412	neg	LPE(22:4)	GP	LPE	M-H	C27 H48 O7 N1 P1	1.13659	39.8809	2.4682	61.8275	18.5477	3.33344	1.73701	Up	7.08093e-07	4.04338e-06	64.3477	64.178	56.0184	62.7659	17.2281	18.403	19.7488	18.8109
26	368.317	1.783	neg	Cer(d20:1/2:0)	SP	Cer	M-H	C22 H43 O3 N1	0.802379	19.9767	2.46443	0.598428	51.0835	0.0117147	-6.41554	Down	0.00765675	0.0110844	0.39151	1.2774	0.330559	0.394245	66.7713	64.4832	12.8272	60.2524
27	780.591	9.64994	neg	PE(18:0p/22:3)	GP	PE	M-H	C45 H84 O7 N1 P1	0.438732	39.5072	2.41859	89.7027	47.9539	1.8706	0.903502	Up	3.51898e-06	1.4671e-05	87.7693	93.012	94.1355	83.8941	45.2295	49.9162	48.1746	48.4955
28	366.301	1.51769	neg	Cer(d20:2/2:0)	SP	Cer	M-H	C22 H41 O3 N1	0.713811	28.9489	2.41323	0.425001	43.3635	0.00980091	-6.67287	Down	0.000185484	0.00040141	0.497637	0.437023	0.382787	0.382557	47.8625	48.7404	49.2985	27.5525
29	338.27	1.41637	neg	Cer(d18:2/2:0)	SP	Cer	M-H	C20 H37 O3 N1	0.645845	33.5105	2.39958	1.13828	41.8186	0.0272196	-5.19921	Down	3.8677e-09	1.07852e-07	1.01406	1.2641	0.882478	1.3925	42.6834	40.412	43.6121	40.5668
30	340.286	1.52544	neg	Cer(d18:1/2:0)	SP	Cer	M-H	C20 H39 O3 N1	1.27384	29.2056	2.39405	1.63259	42.1749	0.0387101	-4.69115	Down	3.45972e-08	4.32443e-07	2.66968	0.898081	1.35163	1.61097	45.2403	40.917	42.1498	40.3924
31	862.56	6.14175	neg	PC(16:1/22:6)	GP	PC	M+CH3COO	C46 H78 O8 N1 P1	0.332185	30.3405	2.34227	42.5229	3.52232	12.0724	3.59364	Up	8.92428e-07	4.87173e-06	44.4205	42.5276	41.7504	41.393	6.58473	0.406348	6.64253	0.455673
32	326.27	1.44312	neg	Cer(d17:1/2:0)	SP	Cer	M-H	C19 H37 O3 N1	0.33552	13.4467	2.33253	2.62627	41.0546	0.0639701	-3.96646	Down	1.51052e-09	5.62533e-08	2.98802	2.46772	2.49064	2.5587	39.5127	40.7109	42.5213	41.4736
33	483.273	1.34056	neg	LPG(16:0)	GP	LPG	M-H	C22 H45 O9 N0 P1	0.925916	29.0086	2.28076	23.7876	60.5368	0.392945	-1.3476	Down	3.74748e-09	1.07852e-07	23.6668	25.4977	23.0377	22.9483	61.394	59.5798	60.9949	60.1785
34	734.513	7.60794	neg	PE(16:0p/21:5)	GP	PE	M-H	C42 H74 O7 N1 P1	0.682806	25.3364	2.23642	48.1129	12.7471	3.77442	1.91626	Up	1.96382e-08	3.15137e-07	46.2913	49.0854	48.4204	48.6543	11.8148	12.426	14.7099	12.0376
35	354.301	1.59075	neg	Cer(d17:1/4:0)	SP	Cer	M-H	C21 H41 O3 N1	0.187609	5.27847	2.21842	0.104647	34.8702	0.00300105	-8.38032	Down	2.10181e-09	7.15035e-08	0.13548	0.0520262	0.177047	0.0540351	34.846	36.1498	33.2098	35.2753
36	536.407	2.798	pos	LPC(20:0p)	GP	LPC	M+H	C28 H58 O6 N1 P1	1.18468	38.066	2.14782	2.24969	34.8137	0.064621	-3.95185	Down	3.69072e-11	8.96846e-09	2.39047	2.27506	2.07712	2.25612	34.0398	34.896	35.4296	34.8893
37	510.392	2.70487	pos	LPC(18:0e)	GP	LPC	M+H	C26 H56 O6 N1 P1	1.76831	38.096	2.1351	2.04795	34.2382	0.0598148	-4.06335	Down	6.86752e-10	4.39149e-08	2.35916	1.734	1.90752	2.19113	34.9644	33.2026	35.0309	33.755
38	866.592	7.48625	neg	PC(18:0/20:5)	GP	PC	M+CH3COO	C46 H82 O8 N1 P1	0.702142	31.2761	2.10457	36.7536	5.42096	6.77991	2.76127	Up	3.68498e-08	4.41419e-07	34.1963	38.1904	37.2033	37.4244	5.32796	5.78718	5.62582	4.94288
39	800.56	8.46394	neg	PE(20:1p/22:6)	GP	PE	M-H	C47 H80 O7 N1 P1	0.593922	41.8409	2.10419	66.6285	35.0968	1.89842	0.924799	Up	1.91935e-06	8.68301e-06	61.6215	68.516	68.273	68.1035	34.548	36.2617	33.8811	35.6964
40	754.576	9.5395	neg	PE(20:1p/18:1)	GP	PE	M-H	C43 H82 O7 N1 P1	0.748063	29.5753	2.09767	77.1943	45.2997	1.70408	0.768993	Up	4.49903e-05	0.000120955	71.8148	81.418	83.3348	72.2094	45.5494	46.0188	43.9907	45.6397
41	762.529	6.14469	neg	PC(16:1/14:0)	GP	PC	M+CH3COO	C38 H74 O8 N1 P1	2.08841	23.6793	2.07811	33.7228	3.2234	10.4619	3.38707	Up	9.15658e-10	4.79823e-08	34.956	33.6799	32.673	33.5822	3.2312	3.15027	3.33824	3.17389
42	778.575	7.01644	pos	LPC(37:6)	GP	LPC	M+H	C45 H80 O7 N1 P1	2.11087	38.7834	2.0693	23.7511	54.1717	0.438442	-1.18954	Down	7.69196e-07	4.34685e-06	22.1631	27.1747	22.4556	23.2111	53.4868	52.4679	56.5599	54.172
43	500.278	1.66138	neg	LPE(20:4)	GP	LPE	M-H	C25 H44 O7 N1 P1	2.10577	37.3637	2.0504	43.4021	12.9828	3.34305	1.74116	Up	3.8519e-05	0.000105508	42.8257	43.6835	42.3392	44.7599	14.2656	17.1069	15.7395	4.8191
44	816.576	7.23844	neg	PC(16:1/18:1)	GP	PC	M+CH3COO	C42 H80 O8 N1 P1	2.98866	26.1144	2.03719	37.486	8.14161	4.60425	2.20297	Up	1.71245e-08	2.82804e-07	39.11	37.5951	35.5616	37.6772	8.1986	8.41337	8.12367	7.83079
45	450.263	1.60662	neg	LPE(16:1)	GP	LPE	M-H	C21 H42 O7 N1 P1	1.00046	37.4334	2.0279	39.9482	10.8712	3.67469	1.87762	Up	1.67298e-08	2.78995e-07	40.0545	41.5316	38.246	39.961	10.0288	11.0121	11.2585	11.1854
46	480.345	1.71381	pos	LPC(16:0p)	GP	LPC	M+H	C24 H50 O6 N1 P1	2.05783	38.249	2.02595	2.04532	31.0603	0.0658498	-3.92468	Down	1.10273e-08	2.10758e-07	2.03872	2.02541	1.76356	2.35358	29.1623	31.7423	31.1408	32.1959
47	844.607	8.06425	neg	PC(18:1/18:1)	GP	PC	M+CH3COO	C44 H84 O8 N1 P1	1.90203	15.6767	2.02355	32.5431	3.54204	9.18767	3.1997	Up	1.01953e-07	9.5287e-07	32.1517	32.5039	32.2034	33.3134	6.12887	1.97941	2.27875	3.78114
48	878.592	7.30525	neg	PC(17:0/22:6)	GP	PC	M+CH3COO	C47 H82 O8 N1 P1	0.865556	30.2723	1.99865	32.5071	4.05727	8.01205	3.00217	Up	1.79453e-06	8.24998e-06	34.9803	35.4103	29.483	30.1547	4.12333	4.29092	4.15309	3.66174
49	312.254	1.34306	neg	Cer(d16:1/2:0)	SP	Cer	M-H	C18 H35 O3 N1	1.09677	28.9154	1.965	0.807538	28.1124	0.0287253	-5.12153	Down	2.04616e-08	3.18596e-07	1.18984	0.429417	0.290729	1.32017	26.5511	28.4223	27.7646	29.7117
50	746.513	7.57263	neg	PE(16:0p/22:6)	GP	PE	M-H	C43 H74 O7 N1 P1	0.789631	39.8591	1.91804	48.2469	21.7622	2.21701	1.14861	Up	1.93868e-05	5.92044e-05	42.5466	50.4941	51.9516	47.9953	20.6756	22.3092	23.5433	20.5208
51	766.539	8.252	neg	PE(18:0/20:4)	GP	PE	M-H	C43 H78 O8 N1 P1	0.875976	50.8492	1.90698	32.8618	6.99287	4.69933	2.23245	Up	1.29298e-06	6.30191e-06	29.1685	32.985	35.4491	33.8445	6.84924	6.92262	7.56279	6.63683
52	708.461	5.7715	neg	PE(14:0/20:5)	GP	PE	M-H	C39 H68 O8 N1 P1	1.31337	57.1916	1.88308	27.4254	2.32536	11.794	3.55999	Up	6.77304e-08	6.85787e-07	25.3852	29.1327	28.0681	27.1157	2.33043	2.2715	2.44556	2.25396
53	788.545	6.3325	neg	PC(16:1/16:1)	GP	PC	M+CH3COO	C40 H76 O8 N1 P1	0.445796	21.3919	1.87204	28.1528	3.36021	8.37829	3.06666	Up	3.3814e-08	4.26056e-07	30.1357	27.8297	26.842	27.8038	3.36648	3.32229	3.33063	3.42144
54	730.541	7.35463	pos	DG(22:6/22:6)	GL	DG	M+NH4	C47 H68 O5 N0	1.42835	14.765	1.86795	8.63933	33.3735	0.258868	-1.94971	Down	2.56871e-07	1.83588e-06	8.68389	8.64937	9.29072	7.93333	34.3535	31.1108	32.6494	35.3802
55	504.345	2.06225	pos	LPC(18:2p)	GP	LPC	M+H	C26 H50 O6 N1 P1	4.76949	22.5026	1.85946	2.10598	27.0863	0.0777509	-3.685	Down	3.14676e-05	8.81818e-05	2.17716	2.11426	2.02495	2.10756	33.7661	25.6698	24.3285	24.5808
56	812.545	6.179	neg	PC(18:4/16:0)	GP	PC	M+CH3COO	C42 H76 O8 N1 P1	2.00416	29.3201	1.84671	28.8242	4.72555	6.09964	2.60873	Up	5.81059e-09	1.33565e-07	29.3323	28.6173	29.7361	27.611	4.39669	5.18839	4.93105	4.38607
57	554.346	1.82906	neg	LPC(16:0)	GP	LPC	M+CH3COO	C24 H50 O7 N1 P1	1.21319	34.4576	1.83553	59.2126	34.9057	1.69636	0.762443	Up	2.59436e-05	7.46702e-05	62.6572	61.0202	54.8637	58.3093	31.9319	37.6245	36.1423	33.9241
58	864.576	6.52219	neg	PC(18:1/20:5)	GP	PC	M+CH3COO	C46 H80 O8 N1 P1	0.473608	31.2389	1.81949	30.9346	1.81228	17.0695	4.09335	Up	0.0164775	0.0224226	45.562	36.9482	35.8347	5.39359	0.793423	4.54935	0.973221	0.933125
59	842.723	11.7757	pos	TG(16:1/16:1/18:3)	GL	TG	M+NH4	C53 H92 O6 N0	3.40744	66.6249	1.81491	46.3362	14.2984	3.24066	1.69629	Up	0.0420676	0.0537618	15.6952	44.4492	65.3239	59.8765	21.8805	25.7688	5.53246	4.01179
60	892.739	11.7515	pos	TG(16:1/16:1/22:6)	GL	TG	M+NH4	C57 H94 O6 N0	3.04509	47.0115	1.78885	53.1884	28.4847	1.86726	0.900924	Up	0.00147063	0.00247188	64.41	43.8589	53.9716	50.5131	31.7125	26.2093	29.1326	26.8845
61	396.348	2.25625	neg	Cer(d20:1/4:0)	SP	Cer	M-H	C24 H47 O3 N1	0.864063	17.4087	1.78127	0.0879896	22.4872	0.00391288	-7.99755	Down	5.20897e-11	1.07188e-08	0.0726828	0.0476617	0.0980591	0.133555	22.3757	23.1143	22.1592	22.2996
62	766.538	7.66831	pos	PC(17:4/18:1)	GP	PC	M+H	C43 H76 O8 N1 P1	1.54522	39.8552	1.78064	49.1746	26.5656	1.85106	0.888354	Up	2.74057e-06	1.16543e-05	45.7675	49.9331	51.9907	49.007	27.558	26.1862	26.1884	26.3298
63	506.325	2.55594	neg	LPE(20:1)	GP	LPE	M-H	C25 H50 O7 N1 P1	0.700084	37.6343	1.76014	55.6461	33.2032	1.67593	0.74496	Up	4.03362e-05	0.000109955	54.8385	60.0969	54.1149	53.5342	31.5719	29.9603	36.3243	34.9563
64	819.591	7.9525	neg	PA(27:4/18:1)	GP	PA	M-H	C48 H85 O8 N0 P1	0.874253	11.6057	1.75585	26.1087	4.32804	6.03244	2.59274	Up	3.3827e-09	1.02409e-07	26.4274	25.8951	25.0904	27.0217	4.33952	4.54419	4.29334	4.13512
65	808.623	10.227	neg	PE(20:1p/22:2)	GP	PE	M-H	C47 H88 O7 N1 P1	0.622627	46.9143	1.75241	59.8592	37.2615	1.60646	0.683886	Up	0.000169809	0.000374637	55.6599	62.3066	64.6075	56.8627	38.1632	39.2114	39.4337	32.2378
66	740.56	9.15813	neg	PE(20:1p/17:1)	GP	PE	M-H	C42 H80 O7 N1 P1	1.10115	24.3902	1.7411	50.3506	28.6886	1.75508	0.811534	Up	4.66511e-06	1.86254e-05	47.3077	53.167	52.0257	48.902	29.528	28.2144	29.018	27.9938
67	656.525	7.62594	pos	DG(16:1/22:6)	GL	DG	M+NH4	C41 H66 O5 N0	2.07375	24.3533	1.73806	10.7498	32.1163	0.334713	-1.579	Down	2.68898e-08	3.5457e-07	10.7516	10.0234	11.4444	10.7796	33.1952	32.0355	32.4441	30.7906
68	552.331	1.55994	neg	LPC(16:1)	GP	LPC	M+CH3COO	C24 H48 O7 N1 P1	4.16864	32.0448	1.7337	45.2075	23.5462	1.91995	0.941068	Up	2.15948e-05	6.42181e-05	45.5644	46.7542	42.0252	46.4861	21.6656	21.5126	27.7756	23.231
69	852.576	6.84794	neg	PC(16:0/21:5)	GP	PC	M+CH3COO	C45 H80 O8 N1 P1	1.7166	30.291	1.73303	26.5809	4.44157	5.98458	2.58125	Up	0.000183438	0.000397489	24.1195	34.5329	22.8492	24.8221	4.97486	3.16238	4.6956	4.93343
70	700.529	8.66731	neg	PE(16:0p/18:1)	GP	PE	M-H	C39 H76 O7 N1 P1	0.964229	27.2048	1.71426	61.4543	39.6566	1.54966	0.631954	Up	0.000277945	0.000573071	55.3184	64.6461	67.7622	58.0906	39.8767	40.2744	39.3297	39.1455
71	750.508	7.15125	neg	PE(17:0/20:5)	GP	PE	M-H	C42 H74 O8 N1 P1	1.3184	56.179	1.70854	24.273	3.61204	6.72002	2.74847	Up	6.05858e-08	6.41189e-07	22.8125	25.3783	25.2409	23.6603	3.5081	3.23492	3.97595	3.7292
72	890.592	7.009	neg	PS(26:5/18:1)	GP	PS	M-H	C50 H86 O10 N1 P1	0.737184	10.2273	1.70827	31.7725	5.00526	6.34781	2.66626	Up	0.0257356	0.0340142	4.90179	40.7759	39.9227	41.4894	6.38173	6.40136	0.552195	6.68576
73	736.492	6.73787	neg	PE(16:0/20:5)	GP	PE	M-H	C41 H72 O8 N1 P1	0.727054	53.9853	1.70682	23.5186	2.82742	8.31804	3.05624	Up	6.21529e-07	3.72261e-06	23.9922	25.0371	24.2648	20.7803	2.36005	3.03679	2.89598	3.01686
74	870.755	12.3571	pos	TG(16:0/16:1/20:4)	GL	TG	M+NH4	C55 H96 O6 N0	4.04301	60.8254	1.69214	57.714	34.4548	1.67506	0.744214	Up	0.00499782	0.00740549	53.6253	59.0729	65.5433	52.6144	39.7565	21.1151	39.9011	37.0466
75	536.372	3.17919	neg	LPE(22:0)	GP	LPE	M-H	C27 H56 O7 N1 P1	1.0095	18.9453	1.68461	2.30187	22.3444	0.103018	-3.27903	Down	1.16205e-09	5.06833e-08	2.14336	2.62586	2.2012	2.23706	23.1312	22.1205	22.4332	21.6926
76	776.56	8.65687	neg	PE(18:0p/22:5)	GP	PE	M-H	C45 H80 O7 N1 P1	0.886564	50.3447	1.66338	46.8932	25.7028	1.82444	0.867451	Up	0.00113409	0.00196711	52.4758	43.2349	52.8582	39.0038	27.012	26.5319	22.1654	27.102
77	846.755	12.4229	pos	TG(16:1/16:1/18:1)	GL	TG	M+NH4	C53 H96 O6 N0	2.25032	83.7916	1.66042	52.4009	32.4131	1.61666	0.693013	Up	4.65225e-05	0.000124036	53.1704	51.2233	56.5468	48.6631	30.0139	32.8546	34.6949	32.0892
78	508.376	2.14731	pos	LPC(18:0p)	GP	LPC	M+H	C26 H54 O6 N1 P1	1.60604	38.28	1.63836	1.46483	20.4248	0.0717182	-3.80152	Down	2.3315e-09	7.62668e-08	1.51934	1.41591	1.31518	1.60888	20.949	19.9209	19.7704	21.0587
79	896.77	12.4175	pos	TG(16:1/18:1/20:4)	GL	TG	M+NH4	C57 H98 O6 N0	4.01828	52.1674	1.63098	82.7956	63.0977	1.31218	0.391966	Up	0.00025228	0.000527187	81.9727	81.6227	89.3065	78.2806	64.7278	63.9981	63.721	59.9439
80	600.331	1.43437	neg	LPC(20:5)	GP	LPC	M+CH3COO	C28 H48 O7 N1 P1	0.722052	29.2425	1.62832	75.8592	56.4951	1.34276	0.425198	Up	9.24436e-05	0.000223362	76.8187	79.7949	70.2231	76.6002	56.1013	56.6554	58.0469	55.1769
81	762.544	8.1765	neg	PE(18:0p/21:5)	GP	PE	M-H	C44 H78 O7 N1 P1	0.858271	30.4947	1.6171	38.234	19.5245	1.95826	0.969571	Up	6.10337e-06	2.28675e-05	35.8853	37.9869	41.0983	37.9655	19.6753	17.5958	20.1577	20.6692
82	580.362	1.93106	neg	LPC(18:1)	GP	LPC	M+CH3COO	C26 H52 O7 N1 P1	1.1656	32.8319	1.61633	50.7957	69.706	0.728713	-0.456576	Down	3.76401e-05	0.000103434	50.9006	52.0562	46.4459	53.7801	69.3707	70.9301	70.9167	67.6066
83	684.556	8.39031	pos	DG(18:1/22:6)	GL	DG	M+NH4	C43 H70 O5 N0	1.80039	29.4303	1.60782	11.8626	31.4502	0.377187	-1.40665	Down	0.000757367	0.00138701	11.1537	10.9397	14.9566	10.4004	37.7441	35.1467	26.9266	25.9834
84	818.723	12.005	pos	TG(16:1/16:1/16:1)	GL	TG	M+NH4	C51 H92 O6 N0	2.58264	81.0451	1.58378	34.792	16.9478	2.05289	1.03766	Up	1.15084e-06	5.77325e-06	35.0505	35.9465	35.3665	32.8043	18.2746	15.5548	17.5218	16.44
85	898.786	12.6274	pos	TG(16:0/18:1/20:4)	GL	TG	M+NH4	C57 H100 O6 N0	2.53394	59.2718	1.58093	47.7532	28.2954	1.68767	0.755029	Up	0.00190604	0.00312952	49.1066	44.7987	52.6226	44.4849	23.676	25.6186	37.6133	26.2737
86	762.508	6.85981	neg	PE(18:1/20:5)	GP	PE	M-H	C43 H74 O8 N1 P1	0.631508	56.2051	1.56993	20.2064	2.43218	8.30795	3.05449	Up	2.4068e-05	7.04517e-05	17.1283	23.9765	18.4573	21.2635	2.26427	2.39846	2.48261	2.58338
87	734.477	6.17475	neg	PE(14:0/22:6)	GP	PE	M-H	C41 H70 O8 N1 P1	2.79719	58.328	1.56378	19.7165	2.44648	8.0591	3.01062	Up	9.91345e-10	4.79823e-08	18.9576	20.0934	19.7248	20.09	2.39682	2.40831	2.56871	2.4121
88	868.739	11.9869	pos	TG(16:1/16:1/20:4)	GL	TG	M+NH4	C55 H94 O6 N0	2.89784	59.9362	1.51007	53.4601	34.5936	1.54538	0.627958	Up	0.00704591	0.0102524	51.2453	55.7791	53.3628	53.4531	48.0132	31.9411	31.4875	26.9325
89	840.576	7.2085	neg	PC(16:0/20:4)	GP	PC	M+CH3COO	C44 H80 O8 N1 P1	1.07363	29.7447	1.50656	18.8897	2.8343	6.66467	2.73653	Up	3.00645e-08	3.84509e-07	19.4168	19.449	17.6205	19.0724	2.95054	2.70878	3.07074	2.60715
90	720.497	7.24	neg	PE(16:0p/20:5)	GP	PE	M-H	C41 H72 O7 N1 P1	0.707109	39.5616	1.50422	21.2867	5.25153	4.05343	2.01914	Up	1.76512e-07	1.39003e-06	20.5069	22.1125	22.3813	20.1462	5.62263	4.98799	5.57204	4.82347
91	916.739	11.4956	pos	TG(16:1/20:4/20:5)	GL	TG	M+NH4	C59 H94 O6 N0	2.90865	43.8614	1.49219	36.1677	15.5905	2.31985	1.21403	Up	0.0273385	0.0359095	43.74	17.3162	38.8755	44.7393	18.2557	7.11991	15.7561	21.2305
92	728.56	9.40512	neg	PE(18:0p/18:1)	GP	PE	M-H	C41 H80 O7 N1 P1	1.074	28.8726	1.4839	47.6281	31.8436	1.49569	0.580811	Up	9.26301e-06	3.20252e-05	44.7809	50.0564	48.727	46.9483	31.7205	31.9097	32.1512	31.593
93	726.543	6.13094	pos	LPC(33:4)	GP	LPC	M+H	C41 H76 O7 N1 P1	4.31155	37.2565	1.47367	14.032	29.8966	0.46935	-1.09126	Down	9.04069e-05	0.000219063	12.0798	15.2168	13.026	15.8053	28.7207	34.2914	28.4887	28.0857
94	820.739	12.3733	pos	TG(16:0/16:1/16:1)	GL	TG	M+NH4	C51 H94 O6 N0	2.43984	76.8441	1.46502	30.9309	15.542	1.99015	0.992878	Up	9.92338e-06	3.3827e-05	29.8738	30.452	34.0906	29.3072	15.4031	16.1554	15.994	14.6155
95	892.607	7.56963	neg	PC(20:1/20:5)	GP	PC	M+CH3COO	C48 H84 O8 N1 P1	0.851965	30.5515	1.4629	17.6701	2.54717	6.93717	2.79435	Up	6.80234e-09	1.5027e-07	18.0884	17.8926	17.0087	17.691	2.33357	3.10793	2.68791	2.05927
96	850.56	6.46319	neg	PC(15:0/22:6)	GP	PC	M+CH3COO	C45 H78 O8 N1 P1	0.918771	9.27529	1.43518	16.8079	2.21885	7.57504	2.92125	Up	1.21142e-07	1.07368e-06	17.6043	16.2502	15.667	17.7101	2.0701	2.27542	2.13584	2.39404
97	806.607	9.68281	neg	PE(20:1p/22:3)	GP	PE	M-H	C47 H86 O7 N1 P1	1.6755	38.7331	1.43027	31.913	17.3438	1.84002	0.879722	Up	1.856e-06	8.48669e-06	30.8954	33.0947	33.4275	30.2343	16.908	17.4429	17.5875	17.4368
98	848.77	12.7671	pos	TG(16:0/16:1/18:1)	GL	TG	M+NH4	C53 H98 O6 N0	2.53127	84.0154	1.42516	42.4497	27.7009	1.53243	0.615823	Up	5.55549e-05	0.000144715	41.1896	40.3025	45.8401	42.4667	26.3995	26.9891	30.0868	27.3282
99	874.786	12.8142	pos	TG(16:1/18:1/18:1)	GL	TG	M+NH4	C55 H100 O6 N0	2.57031	82.6434	1.37026	53.4356	39.6341	1.34822	0.431058	Up	0.000157501	0.000352511	51.9036	50.8929	57.8096	53.1364	40.1947	39.826	40.6558	37.8601
100	876.801	13.1356	pos	TG(16:0/18:1/18:1)	GL	TG	M+NH4	C55 H102 O6 N0	2.88945	81.8156	1.35897	40.3995	27.1347	1.48885	0.574202	Up	1.35168e-05	4.36283e-05	37.9628	41.9008	41.5498	40.1847	27.1739	27.5481	28.1142	25.7025
101	714.544	9.14044	neg	PE(18:0p/17:1)	GP	PE	M-H	C40 H78 O7 N1 P1	1.08387	41.5983	1.35602	40.4872	26.8736	1.50658	0.591276	Up	0.000251618	0.000527187	36.8894	39.8783	45.3144	39.8667	26.5999	27.4892	26.6372	26.7681
102	524.299	1.78294	neg	LPS(18:0)	GP	LPS	M-H	C24 H48 O9 N1 P1	0.695271	23.7247	1.34617	6.8436	20.6692	0.331101	-1.59466	Down	0.00102308	0.00179408	8.56861	6.60059	6.37307	5.83213	26.9887	16.7045	20.6006	18.383
103	810.529	5.38938	neg	PC(18:4/16:1)	GP	PC	M+CH3COO	C42 H74 O8 N1 P1	0.823499	24.0881	1.34219	14.4567	1.71443	8.43235	3.07593	Up	2.66549e-08	3.5451e-07	14.6596	15.2341	13.6269	14.3063	1.54757	1.60509	1.8641	1.84098
104	942.755	11.7105	pos	TG(16:0/20:5/22:6)	GL	TG	M+NH4	C61 H96 O6 N0	2.9387	32.4535	1.33408	32.3474	17.9148	1.80562	0.852493	Up	0.00500297	0.00740648	36.7355	26.5549	32.1131	33.986	20.3008	20.1174	20.9847	10.2564
105	752.56	8.93262	neg	PE(16:0p/22:3)	GP	PE	M-H	C43 H80 O7 N1 P1	0.710203	34.9315	1.33039	24.1192	11.3432	2.12632	1.08836	Up	2.70512e-05	7.72049e-05	22.4838	25.6142	26.3711	22.0078	11.6095	10.9304	11.8229	11.01
106	619.289	1.26356	neg	LPI(20:4)	GP	LPI	M-H	C29 H49 O12 N0 P1	1.05035	43.5074	1.3182	3.12822	15.4059	0.203053	-2.30007	Down	4.50219e-09	1.17819e-07	2.94298	3.15811	2.98074	3.43104	15.2012	15.3943	15.0036	16.0245
107	776.524	7.46444	neg	PE(17:0/22:6)	GP	PE	M-H	C44 H76 O8 N1 P1	1.94131	49.5185	1.29167	18.2996	6.44014	2.84149	1.50665	Up	9.84044e-07	5.18223e-06	16.9372	18.2367	18.3546	19.6698	5.90999	6.54444	6.81655	6.48959
108	924.801	12.8033	pos	TG(18:1/18:1/20:4)	GL	TG	M+NH4	C59 H102 O6 N0	4.94535	54.8139	1.27999	55.0001	40.9485	1.34315	0.425624	Up	0.0119643	0.0166677	54.6702	53.1554	58.5727	53.6021	45.8097	32.1141	48.386	37.4843
109	792.708	11.9452	pos	TG(16:1/14:0/16:1)	GL	TG	M+NH4	C49 H90 O6 N0	3.55424	77.3238	1.27492	16.7067	5.16065	3.23733	1.6948	Up	7.06109e-07	4.04338e-06	16.3554	16.8465	18.0145	15.6105	4.57503	5.38674	5.45317	5.22766
110	890.723	11.3541	pos	TG(18:4/16:1/20:4)	GL	TG	M+NH4	C57 H92 O6 N0	2.57933	26.2854	1.25886	28.5813	12.8182	2.22973	1.15687	Up	0.048509	0.0615775	39.9196	28.99	33.2032	12.2121	14.8534	16.1631	5.58974	14.6667
111	844.739	12.0767	pos	TG(16:1/16:1/18:2)	GL	TG	M+NH4	C53 H94 O6 N0	3.64665	69.0085	1.25379	22.5512	11.0776	2.03574	1.02556	Up	8.87167e-05	0.000215582	20.3743	21.4622	23.9765	24.392	10.0905	10.1152	10.7856	13.3193
112	764.56	8.74544	neg	PE(18:0p/21:4)	GP	PE	M-H	C44 H80 O7 N1 P1	0.871704	19.8518	1.24729	31.5796	19.5538	1.61501	0.691543	Up	0.00154027	0.00258129	27.2405	36.2759	28.5359	34.2663	19.4996	19.21	19.4546	20.0512
113	766.538	5.9925	pos	PC(16:0/19:5)	GP	PC	M+H	C43 H76 O8 N1 P1	2.96459	46.0378	1.24727	18.7391	5.17269	3.62269	1.85706	Up	0.0148309	0.0203118	30.2772	15.7309	14.0804	14.8677	3.87346	4.11065	4.2701	8.43656
114	788.524	7.20731	neg	dMePE(16:1/22:6)	GP	dMePE	M-H	C45 H76 O8 N1 P1	0.770465	19.1064	1.24707	14.5816	3.51724	4.14573	2.05163	Up	1.25493e-06	6.13401e-06	13.9284	15.9256	15.0117	13.4606	3.45501	3.27816	3.95557	3.38024
115	788.524	7.2055	neg	PE(18:1/22:6)	GP	PE	M-H	C45 H76 O8 N1 P1	1.03291	60.7271	1.24613	14.7887	3.73809	3.95623	1.98413	Up	1.34235e-06	6.46838e-06	14.9854	15.9256	15.0117	13.2323	3.93879	3.37218	3.95557	3.6858
116	804.576	7.51731	neg	PC(17:1/16:0)	GP	PC	M+CH3COO	C41 H80 O8 N1 P1	1.64741	17.3871	1.24556	12.669	1.53528	8.25193	3.04473	Up	1.1865e-05	3.92652e-05	13.6684	10.5295	12.5288	13.9493	1.60963	2.1265	1.8242	0.580785
117	555.273	1.24294	neg	LPG(22:6)	GP	LPG	M-H	C28 H45 O9 N0 P1	0.562732	26.3268	1.24411	0.656778	11.595	0.0566431	-4.14196	Down	5.42905e-09	1.30068e-07	0.650679	0.695501	0.584756	0.696175	11.0618	12.0737	11.401	11.8435
118	814.56	6.59675	neg	PC(16:0/18:3)	GP	PC	M+CH3COO	C42 H78 O8 N1 P1	0.743309	25.8862	1.24268	13.314	2.3986	5.55075	2.47268	Up	1.01375e-08	2.0051e-07	13.659	13.4806	12.5931	13.5234	2.35461	2.51233	2.49511	2.23235
119	599.32	1.67744	neg	LPI(18:0)	GP	LPI	M-H	C27 H53 O12 N0 P1	1.74943	42.4304	1.23754	1.25803	14.9738	0.0840153	-3.5732	Down	0.0199221	0.0267462	1.445	0.655842	1.48952	1.44176	16.4635	20.6741	20.519	2.23877
120	824.581	7.12788	neg	PC(16:0e/20:5)	GP	PC	M+CH3COO	C44 H80 O7 N1 P1	0.939228	17.8788	1.22266	18.2927	7.69667	2.37671	1.24897	Up	2.03174e-07	1.52246e-06	18.4987	19.2617	17.744	17.6666	7.69384	7.85537	7.9712	7.26626
121	802.576	8.69325	neg	PE(20:1p/22:5)	GP	PE	M-H	C47 H82 O7 N1 P1	0.958751	48.3601	1.20502	21.3288	10.4678	2.03757	1.02685	Up	0.000432691	0.000848912	20.7807	22.633	24.4922	17.4095	9.88892	11.1786	11.0729	9.73073
122	846.623	8.76606	neg	PC(16:0/20:1)	GP	PC	M+CH3COO	C44 H86 O8 N1 P1	2.58376	19.8613	1.20281	12.3035	2.08842	5.89129	2.55858	Up	3.94147e-10	3.20332e-08	12.007	12.1688	12.521	12.5171	1.95297	2.0956	2.14779	2.15732
123	790.692	11.5369	pos	TG(16:1/14:1/16:1)	GL	TG	M+NH4	C49 H88 O6 N0	2.45161	77.6164	1.19333	14.4129	4.06267	3.54766	1.82687	Up	6.06494e-05	0.000155032	16.312	11.681	14.0066	15.6522	3.81905	4.22543	3.78277	4.42341
124	872.77	12.4835	pos	TG(16:0/16:1/20:3)	GL	TG	M+NH4	C55 H98 O6 N0	3.58682	66.0489	1.1924	34.4743	23.606	1.4604	0.546367	Up	0.00104812	0.00183045	32.5141	37.8764	35.8356	31.6709	25.8912	21.6102	25.2314	21.6912
125	726.544	8.7095	neg	PE(18:1p/18:1)	GP	PE	M-H	C41 H78 O7 N1 P1	0.837485	22.2159	1.19214	33.7635	23.3522	1.44584	0.531906	Up	0.000124349	0.000287779	31.7144	33.4764	36.5683	33.2947	22.0962	25.0458	22.8798	23.3869
126	298.274	1.89281	pos	So(d18:2)	SP	So	M+H	C18 H35 O2 N1	2.12714	10.9565	1.17304	1.63113	11.3544	0.143657	-2.7993	Down	5.37108e-09	1.30068e-07	1.9249	1.53876	1.19762	1.86326	11.5942	11.4135	11.0521	11.3576
127	512.278	1.56856	neg	LPE(21:5)	GP	LPE	M-H	C26 H44 O7 N1 P1	0.764175	32.4037	1.1603	13.4551	3.93441	3.41986	1.77394	Up	2.24345e-08	3.35461e-07	13.872	13.7716	12.8905	13.2864	3.71914	4.20481	3.99057	3.82313
128	770.606	9.84488	pos	PE(18:0p/21:2)	GP	PE	M+H	C44 H84 O7 N1 P1	2.34941	26.0996	1.15867	25.0914	34.7316	0.722437	-0.469057	Down	1.22317e-05	4.0372e-05	23.0583	26.0624	25.6204	25.6244	34.3989	34.8589	35.4324	34.2363
129	564.536	8.77106	neg	Cer(d18:1/18:0)	SP	Cer	M-H	C36 H71 O3 N1	0.43836	91.3092	1.14818	13.4649	4.09163	3.29084	1.71845	Up	9.9207e-07	5.20837e-06	14.3324	13.4794	12.2535	13.7942	3.73324	3.97581	4.20012	4.45735
130	876.576	6.62781	neg	PC(17:1/22:6)	GP	PC	M+CH3COO	C47 H80 O8 N1 P1	0.728437	30.6958	1.13197	10.6306	1.15612	9.19507	3.20086	Up	0.000233924	0.000496761	7.64524	9.6927	12.867	12.3175	1.16197	1.28743	1.21972	0.955354
131	712.587	9.12063	pos	DG(20:1/22:6)	GL	DG	M+NH4	C45 H74 O5 N0	2.00322	29.2039	1.13035	9.35016	19.1489	0.488288	-1.0342	Down	0.00122048	0.00210338	10.593	8.60637	8.81358	9.38767	24.0376	16.8974	18.1409	17.5196
132	393.3	1.90856	pos	MG(21:4)	GL	MG	M+H	C24 H40 O4	1.95136	9.72077	1.12465	0.785862	9.83535	0.0799018	-3.64563	Down	6.31327e-06	2.36019e-05	0.867134	0.806489	0.670419	0.799406	11.5133	10.001	8.85628	8.97081
133	526.315	1.49225	neg	LPC(14:0)	GP	LPC	M+CH3COO	C22 H46 O7 N1 P1	0.930108	32.4963	1.12044	13.6245	4.72853	2.88134	1.52674	Up	1.52093e-07	1.22948e-06	14.2604	13.9548	12.9616	13.3213	4.77388	4.35669	4.97903	4.80452
134	472.247	1.36294	neg	LPE(18:4)	GP	LPE	M-H	C23 H40 O7 N1 P1	0.917888	37.4178	1.11094	12.9229	4.10086	3.15127	1.65593	Up	4.90956e-06	1.93314e-05	13.3733	13.9485	11.3524	13.0174	3.84876	3.87341	4.45344	4.22784
135	476.278	1.68981	neg	LPE(18:2)	GP	LPE	M-H	C23 H44 O7 N1 P1	0.889123	37.3087	1.10748	10.3347	1.64158	6.29557	2.65434	Up	1.8526e-07	1.40682e-06	10.4739	11.0311	9.54249	10.2913	1.96999	1.56117	1.52773	1.50744
136	804.591	9.22956	neg	PE(20:1p/22:4)	GP	PE	M-H	C47 H84 O7 N1 P1	0.91782	44.1369	1.10461	17.6528	8.80068	2.00585	1.00421	Up	5.11405e-05	0.000134244	16.2816	18.5035	18.4069	17.4193	9.48164	9.64039	9.35372	6.72698
137	803.56	5.96006	neg	PA(26:6/18:0)	GP	PA	M-H	C47 H81 O8 N0 P1	4.90633	11.3896	1.09374	16.5923	25.2651	0.656727	-0.606635	Down	4.61906e-05	0.000123344	15.3058	16.4111	18.8434	15.8087	25.2099	24.57	25.9578	25.3226
138	740.522	5.68938	pos	PC(17:4/16:0)	GP	PC	M+H	C41 H74 O8 N1 P1	2.78245	48.8147	1.08978	11.1752	2.73818	4.08124	2.02901	Up	7.08365e-07	4.04338e-06	11.9737	11.6103	10.336	10.7808	2.39504	2.97737	2.90135	2.67896
139	772.529	7.66744	neg	PE(18:1p/22:6)	GP	PE	M-H	C45 H76 O7 N1 P1	0.992235	38.7793	1.08861	15.4936	7.05278	2.19681	1.13541	Up	1.90736e-06	8.65177e-06	14.5705	16.6572	15.6731	15.0737	7.05454	6.95246	7.43125	6.77285
140	872.639	8.857	neg	PC(20:1/18:1)	GP	PC	M+CH3COO	C46 H88 O8 N1 P1	0.984909	23.8835	1.08432	11.3944	1.82737	6.23539	2.64048	Up	0.00522977	0.00772208	9.45216	18.0626	8.51096	9.55173	2.11172	1.82871	1.62489	1.74416
141	922.786	12.5439	pos	TG(18:1/18:1/20:5)	GL	TG	M+NH4	C59 H100 O6 N0	2.57532	47.5061	1.08067	53.2034	42.4295	1.25392	0.32645	Up	0.0272448	0.0358418	50.1641	45.6165	54.1007	62.9324	41.714	41.9211	43.9254	42.1577
142	750.544	8.71237	neg	PE(18:0p/20:4)	GP	PE	M-H	C43 H78 O7 N1 P1	0.400416	38.3197	1.07677	14.0132	5.68747	2.46387	1.30092	Up	1.2657e-05	4.14828e-05	12.7468	15.5598	14.4855	13.2605	5.49053	5.96876	5.67179	5.6188
143	630.509	7.30081	pos	DG(16:1/20:5)	GL	DG	M+NH4	C39 H64 O5 N0	2.38929	29.3309	1.07366	6.93028	15.3217	0.452318	-1.14459	Down	6.98967e-05	0.000175891	5.69294	7.33578	6.62699	8.06543	14.652	14.1499	17.3455	15.1393
144	804.591	9.22975	neg	dMePE(18:2p/22:3)	GP	dMePE	M-H	C47 H84 O7 N1 P1	0.347419	17.1816	1.05611	17.2262	9.31528	1.84924	0.886936	Up	2.96911e-07	2.06141e-06	16.7464	17.7148	16.7694	17.6743	9.77957	8.96556	9.35372	9.16227
145	536.505	7.94625	neg	Cer(d18:1/16:0)	SP	Cer	M-H	C34 H67 O3 N1	0.927242	98.4442	1.05315	16.8494	8.06309	2.08969	1.06329	Up	0.00303029	0.00471163	17.5638	17.1553	15.3742	17.3044	9.76336	9.84978	9.8706	2.76863
146	778.576	9.02031	neg	PE(18:0p/22:4)	GP	PE	M-H	C45 H82 O7 N1 P1	1.05638	45.0007	1.04906	16.5244	8.47591	1.94958	0.96316	Up	0.000105564	0.000250089	14.0482	18.2253	17.2171	16.6071	8.36923	8.6037	8.64845	8.28227
147	788.56	8.72963	neg	PE(18:0p/23:6)	GP	PE	M-H	C46 H80 O7 N1 P1	0.230128	5.95126	1.04401	18.333	10.4439	1.75538	0.811786	Up	3.89801e-05	0.0001066	17.1571	17.7618	20.3058	18.1073	9.81775	10.5214	10.3293	11.1071
148	805.575	6.72069	neg	PA(26:5/18:0)	GP	PA	M-H	C47 H83 O8 N0 P1	4.96729	31.9708	1.04179	4.85907	12.9712	0.374604	-1.41656	Down	0.00040534	0.000805471	3.56489	4.22757	6.91179	4.73202	10.7108	13.8025	14.8547	12.5169
149	584.371	1.58119	pos	LPC(23:5)	GP	LPC	M+H	C31 H54 O7 N1 P1	2.95954	37.5151	1.0407	0.672478	8.32202	0.080807	-3.62938	Down	1.52125e-09	5.62533e-08	0.709522	0.647611	0.585832	0.746947	8.09939	8.12665	8.59621	8.46584
150	778.539	7.96856	neg	PE(19:0/20:5)	GP	PE	M-H	C44 H78 O8 N1 P1	1.34671	39.3437	1.03079	10.2625	2.58345	3.97241	1.99002	Up	3.18638e-05	8.88796e-05	12.2805	9.61946	9.5473	9.60283	2.42671	3.0623	2.36818	2.4766
151	816.708	11.6254	pos	TG(16:1/14:0/18:3)	GL	TG	M+NH4	C51 H90 O6 N0	2.86451	67.0993	1.01336	10.8487	2.71104	4.00169	2.00061	Up	0.00303636	0.00471676	9.38754	8.14817	15.7986	10.0607	2.78119	2.43124	2.84792	2.78381
152	880.607	7.61838	neg	PC(17:0/22:5)	GP	PC	M+CH3COO	C47 H84 O8 N1 P1	0.827304	23.286	1.01228	13.3366	3.38255	3.94276	1.97921	Up	0.0409359	0.0523548	21.0673	15.2683	14.2545	2.75617	3.79975	3.34938	3.31632	3.06474
153	826.56	6.70519	neg	PC(15:0/20:4)	GP	PC	M+CH3COO	C43 H78 O8 N1 P1	1.26855	5.76356	1.0092	8.8963	1.57112	5.66238	2.50141	Up	1.69611e-05	5.32305e-05	9.76569	8.87138	8.08828	8.85985	0.256468	2.57846	1.70027	1.74929
154	492.31	2.29588	neg	LPE(19:1)	GP	LPE	M-H	C24 H48 O7 N1 P1	2.10735	35.493	1.00211	16.2497	8.8424	1.83771	0.877905	Up	0.000200176	0.000430466	15.4633	16.1601	15.0335	18.342	8.27049	8.98795	10.3411	7.77004
